# Supplementary material for: Tension-driven multi-scale self-organisation in human iPSC-derived muscle fibers
Source: eLife. 2022 Aug 3;11:e76649. doi: 10.7554/eLife.76649 (PMC9377800; doi:10.7554/eLife.76649)
Supplement: Figure 1—source data 1. [file elife-76649-fig1-data1.xls]

## Sheet: Figure 1J
Day	Length		Day	1	2	3	4	5	7	9	12	15
1	325.529		Mean	170.675	314.569	377.689	590.71	755.444	1156.52	1201.26	1351.36	1317.43
1	191.457		SD	56.6651	93.6493	144.003	253.538	334.951	528.685	568.229	671.248	652.482
1	74.808
1	64.331		Data pooled from 3 biological repeats.
1	190.564
1	109.725
1	116.894
1	188.575
1	118.52
1	110.641
1	181.576
1	116.012
1	196.167
1	122.238
1	137.6
1	105.446
1	216.31
1	131.366
1	215.446
1	235.544
1	198.786
1	191.387
1	265.572
1	162.858
1	127.46
1	280.191
1	167.729
1	205.157
1	178.839
1	152.177
1	210.103
1	139.268
1	202.36
1	174.753
1	168.241
2	430.764
2	298.876
2	263.676
2	433.152
2	345.792
2	329.134
2	233.272
2	276.678
2	315.253
2	363.75
2	318.194
2	335.917
2	203.605
2	410.708
2	414.598
2	431.796
2	487.025
2	278.301
2	341.628
2	380.699
2	254.813
2	214.339
2	208.081
2	208.081
2	299.041
2	274.101
2	489.001
2	537.709
2	263.873
2	416.432
2	333.543
2	405.533
2	376.358
2	258.114
2	166.882
2	197.114
2	218.108
2	268.268
2	330.084
2	164.789
2	216.496
2	218.312
3	679.003
3	614.445
3	401.047
3	308.68
3	292.772
3	417.543
3	758.349
3	640.147
3	434.408
3	669.835
3	427.739
3	403.361
3	383.261
3	186.98
3	411.638
3	643.528
3	617.441
3	261.58
3	294.731
3	740.653
3	558.364
3	289.316
3	450.101
3	625.671
3	924.628
3	306.78
3	314.007
3	242.442
3	481.996
3	343.036
3	377.891
3	381.782
3	307.242
3	375.22
3	548.455
3	512.089
3	868.347
3	501.846
3	364.172
3	340.572
3	447.78
3	457.09
3	345.978
3	185.73
3	277.498
3	232.943
3	274.991
3	251.946
3	216.87
3	198.351
3	275.324
3	363.474
3	449.749
3	283.074
3	448.361
3	531.103
3	504.208
3	547.833
3	414.749
3	541.412
3	337.25
3	562.465
3	358.89
3	324.669
3	473.072
3	605.141
3	548.272
3	509.731
3	324.552
3	563.879
3	492.837
3	439.115
3	431.054
3	208.976
3	433.196
3	487.075
3	332.304
3	515.301
3	428.313
3	389.364
3	538.505
3	646.142
3	548.299
3	442.414
3	422.37
3	488.616
3	580.346
3	316.739
3	412.702
3	343.945
3	510.429
3	527.228
3	416.377
3	346.651
3	869.511
3	356.283
3	385.47
3	374.813
3	372.739
3	304.862
3	459.723
3	408.609
3	613.364
3	477.226
3	540.915
3	351.526
3	534.889
3	393.094
3	277.893
3	573.703
3	698.603
3	471.48
3	272.507
3	391.64
3	538.623
3	666.127
3	199.38
3	617.652
3	590.047
3	638.938
3	577.563
3	343.889
3	337.086
3	381.291
3	563.505
3	355.803
3	265.969
3	149.992
3	644.774
3	770.375
3	485.818
3	465.333
3	671.029
3	547.271
3	408.899
3	342.039
3	209.176
3	287.298
3	591.97
3	386.665
3	277.108
3	273.985
3	263.499
3	312.933
3	539.231
3	267.486
3	523.155
3	340.192
3	315.649
3	328.323
3	255.226
3	411.523
3	302.043
3	470.993
3	429.488
3	237.672
3	540.266
3	298.215
3	316.918
3	395.641
3	428.003
3	412.062
3	350.989
3	495.275
3	417.312
3	681.736
3	321.929
3	367.881
3	288.163
3	235.311
3	293.059
3	220.305
3	459.144
3	325.778
3	306.848
3	228.245
3	234.878
3	292.803
3	204.286
3	385.758
3	301.931
3	271.449
3	331.265
3	381.276
3	314.245
3	317.353
3	292.656
3	368.499
3	397.942
3	421.563
3	280.447
3	321.763
3	344.455
3	232.311
3	326.515
3	553.523
3	500.322
3	294.926
3	513.489
3	384.743
3	255.588
3	274.453
3	332.815
3	300.953
3	289.88
3	349.041
3	465.641
3	233.802
3	346.582
3	370.324
3	636.138
3	582.89
3	920.311
3	540.297
3	293.68
3	585.7
3	367.653
3	284.928
3	326.014
3	373.463
3	492.889
3	408.863
3	393.664
3	295.804
3	297.203
3	524.268
3	279.568
3	321.528
3	307.298
3	565.307
3	281.162
3	333.933
3	290.983
3	267.324
3	292.22
3	357.491
3	362.811
3	371.76
3	267.837
3	562.455
3	652.248
3	326.134
3	425.075
3	452.652
3	236.471
3	518.046
3	345.562
3	513.354
3	610.08
3	584.459
3	403.529
3	361.222
3	278.894
3	310.805
3	272.907
3	294.74
3	260.398
3	463.349
3	483.273
3	426.836
3	301.975
3	327.773
3	296.128
3	817.466
3	525.439
3	393.696
3	399.379
3	434.694
3	612.31
3	467.579
3	550.571
3	705.014
3	637.135
3	608.121
3	479.386
3	407.626
3	313.14
3	301.445
3	455.814
3	469.875
3	381.279
3	576.582
3	236.17
3	390.749
3	419.6
3	400.577
3	476.299
3	479.11
3	493.682
3	582.394
3	528.182
3	502.508
3	694.234
3	325.018
3	560.461
3	401.44
3	374.41
3	868.558
3	483.155
3	270.726
3	655.503
3	452.302
3	283.451
3	432.783
3	241.311
3	432.077
3	364.162
3	316.569
3	686.833
3	546.601
3	327.505
3	365.066
3	489.522
3	729.604
3	412.723
3	243.51
3	346.552
3	261.9
3	280.739
3	344.964
3	423.998
3	250.09
3	301.977
3	480.8
3	310.246
3	404.496
3	499.889
3	400.704
3	623.631
3	401.113
3	422.891
3	617.195
3	312.637
3	907.909
3	211.946
3	618.672
3	308.781
3	307.62
3	376.079
3	654.735
3	350.665
3	365.683
3	483.846
3	454.542
3	448.338
3	349.57
3	259.207
3	354.057
3	287.735
3	374.855
3	806.388
3	441.771
3	387.459
3	489.143
3	774.235
3	367.725
3	304.576
3	462.013
3	427.615
3	415.08
3	388.61
3	305.178
3	337.293
3	229.522
3	307.855
3	448.873
3	540.894
3	504.925
3	533.292
3	270.265
3	328.675
3	331.186
3	338.265
3	231.284
3	264.85
3	437.454
3	464.402
3	327.431
3	287.37
3	501.594
3	391.797
3	407.102
3	407.97
3	671.336
3	488.422
3	413.143
3	724.186
3	385.48
3	343.543
3	542.499
3	508.504
3	334.886
3	495.458
3	361.638
3	465.392
3	375.191
3	387.039
3	317.444
3	271.307
3	350.637
3	301.008
3	363.329
3	326.311
3	310.589
3	313.075
3	413.907
3	315.377
3	290.977
3	328.052
3	407.742
3	431.966
3	226.928
3	388.683
3	442.679
3	502.568
3	382.107
3	308.636
3	224.538
3	503.401
3	431.528
3	292.035
3	332.91
3	413.473
3	343.984
3	526.377
3	302.004
3	402.9
3	441.229
3	233.628
3	500.369
3	412.54
3	605.493
3	329.215
3	296.764
3	376.084
3	626.126
3	460.185
3	406.139
3	296.287
3	413.582
3	305.693
3	191.939
3	213.578
3	139.01
3	448.983
3	542.065
3	347.396
3	397.867
3	412.417
3	387.23
3	282.091
3	657.322
3	287.864
3	490.983
3	434.792
3	362.46
3	289.231
3	399.664
3	578.933
3	301.85
3	497.68
3	338.229
3	742.045
3	658.559
3	282.876
3	546.602
3	339.169
3	736.373
3	367.082
3	419.411
3	737.125
3	330.156
3	513.121
3	378.768
3	272.336
3	257.76
3	189.966
3	224.511
3	640.259
3	527.11
3	466.961
3	539.711
3	228.692
3	443.399
3	340.669
3	513.921
3	481.262
3	731.998
3	398.956
3	1049.79
3	462.596
3	413.225
3	497.774
3	421.42
3	377.053
3	398.066
3	368.517
3	570.056
3	216.946
3	221.445
3	320.357
3	332.459
3	374.238
3	428.61
3	440.212
3	383.895
3	408.374
3	400.879
3	407.062
3	284.824
3	286.9
3	288.683
3	523.678
3	358.969
3	474.808
3	273.714
3	248.105
3	320.47
3	528.4
3	364.032
3	405.863
3	366.746
3	288.83
3	282.012
3	470.804
3	341.444
3	422.798
3	324.656
3	249.442
3	528.088
3	248.6
3	244.198
3	234.964
3	305.278
3	324.638
3	293.912
3	326.21
3	327.767
3	556.776
3	346.299
3	405.232
3	218.205
3	339.489
3	310.265
3	263.017
3	290.59
3	506.458
3	601.451
3	301.826
3	319.777
3	547.046
3	421.467
3	368.386
3	296.523
3	321.562
3	694.602
3	433.326
3	306.14
3	306.14
3	232.335
3	205.56
3	494.422
3	230.467
3	387.201
3	541.871
3	571.638
3	287.381
3	413.721
3	397.942
3	338.578
3	415.565
3	313.309
3	428
3	301.791
3	421.243
3	400.489
3	418.17
3	346.206
3	312.247
3	330.883
3	256.32
3	444.082
3	341.296
3	353.309
3	231.174
3	354.618
3	441.987
3	479.171
3	398.069
3	497.431
3	357.127
3	618.863
3	417.19
3	532.138
3	562.843
3	395.372
3	316.948
3	346.751
3	311.93
3	367.891
3	297.482
3	476.411
3	425.369
3	443.269
3	311.645
3	383.377
3	204.146
3	334.622
3	341.363
3	927.545
3	446.819
3	873.444
3	356.191
3	363.953
3	474.27
3	251.729
3	286.4
3	197.833
3	413.334
3	461.584
3	402.585
3	487.415
3	418.839
3	373.773
3	309.213
3	323.737
3	409.617
3	470.018
3	205.584
3	311.361
3	496.167
3	367.025
3	268.654
3	221.531
3	241.462
3	456.607
3	409.551
3	224.953
3	298.296
3	215.779
3	306.619
3	221.158
3	265.444
3	215.216
3	349.294
3	378.872
3	344.393
3	406.696
3	385.458
3	261.709
3	304.331
3	250.521
3	409.313
3	363.861
3	440.615
3	399.624
3	542.218
3	447.304
3	415.613
3	179.94
3	294.345
3	243.864
3	269.644
3	384.637
3	147.711
3	228.39
3	251.615
3	266.88
3	248.649
3	251.153
3	602.25
3	315.393
3	448.448
3	460.917
3	347.53
3	559.609
3	321.629
3	347.826
3	297.51
3	328.618
3	390.41
3	822.866
3	308.68
3	353.987
3	308.282
3	355.924
3	496.919
3	350.733
3	612.105
3	293.04
3	393.643
3	401.875
3	349.745
3	512.807
3	240.675
3	428.206
3	315.954
3	352.858
3	382.172
3	318.791
3	284.587
3	280.165
3	645.032
3	243.305
3	329.896
3	218.914
3	328.352
3	564.847
3	429.815
3	522.031
3	339.007
3	263.846
3	518.395
3	236.015
3	583.822
3	385.264
3	615.974
3	456.434
3	382.058
3	319.474
3	403.072
3	444.463
3	430.757
3	372.78
3	403.856
3	318.468
3	417.042
3	389.963
3	235.033
3	387.089
3	430.38
3	547.96
3	434.303
3	532.452
3	551.203
3	561.499
3	688.733
3	335.14
3	467.127
3	563.912
3	308.259
3	351.132
3	299.747
3	284.38
3	302.258
3	364.75
3	520.087
3	213.345
3	721.085
3	412.412
3	377.711
3	488.254
3	266.29
3	647.241
3	362.837
3	375.584
3	374.089
3	413.922
3	638.195
3	658.023
3	415.004
3	301.374
3	346.711
3	334.406
3	488.249
3	654.298
3	339.551
3	568.597
3	391.788
3	269.968
3	269.035
3	468.012
3	283.916
3	378.002
3	525.059
3	713.722
3	463.354
3	399.957
3	419.156
3	318.462
3	373.497
3	390.542
3	215.683
3	500.318
3	319.188
3	421.326
3	395.945
3	273.426
3	355.219
3	268.397
3	552.356
3	317.885
3	325.272
3	447.419
3	238.739
3	632.666
3	437.284
3	310.728
3	449.531
3	328.75
3	307.875
3	378.263
3	160.093
3	348.629
3	464.062
3	226.702
3	389.746
3	452.859
3	385.758
3	388.518
3	527.534
3	426.424
3	607.136
3	289.7
3	292.516
3	525.495
3	553.09
3	701.875
3	474.066
3	382.687
3	361.656
3	281.964
3	404.982
3	350.504
3	465.029
3	492.957
3	305.682
3	490.706
3	516.787
3	685.131
3	415.763
3	382.248
3	422.923
3	449.574
3	413.243
3	358.505
3	560.068
3	607.944
3	441.098
3	787.461
3	397.016
3	674.841
3	534.756
3	211.961
3	404.902
3	295.246
3	317.046
3	271.819
3	544.813
3	399.853
3	492.459
3	374.627
3	420.391
3	327.097
3	376.78
3	494.299
3	620.682
3	443.393
3	717.147
3	544.17
3	455.198
3	485.127
3	420.963
3	380.546
3	368.051
3	241.864
3	583.424
3	497.472
3	727.151
3	338.046
3	595.478
3	239.422
3	332.174
3	280.761
3	333.379
3	365.267
3	248.645
3	315.091
3	390.058
3	303
3	474.809
3	403.696
3	305.074
3	329.848
3	301.709
3	402.033
3	326.448
3	402.527
3	234.784
3	179.521
3	559.917
3	203.388
3	263.164
3	300.885
3	224.546
3	197.773
3	284.558
3	373.349
3	601.162
3	444.541
3	358.556
3	206.896
3	251.72
3	347.498
3	364.684
3	279.692
3	187.155
3	356.426
3	384.28
3	197.204
3	294.608
3	326.885
3	287.916
3	182.108
3	315.661
3	252.087
3	517.174
3	253.209
3	516.754
3	377.298
3	266.74
3	260.289
3	207.232
3	274.466
3	349.304
3	177.13
3	209.565
3	363.455
3	205.307
3	231.573
3	386.251
3	330.357
3	257.775
3	266.232
3	363.236
3	298.439
3	389.032
3	305.588
3	297.964
3	300.63
3	257.981
3	311.456
3	286.982
3	304.514
3	428.115
3	298.538
3	221.872
3	271.78
3	297.601
3	330.049
3	225.93
3	321.768
3	243.154
3	354.424
3	204.216
3	301.719
3	285.829
3	226.438
3	198.12
3	315.047
3	494.466
3	266.329
3	284.071
3	232.191
3	274.19
3	197.199
3	339.522
3	365.307
3	588.528
3	350.982
3	321.915
3	300.42
3	351.376
3	452.287
3	250.977
3	244.421
3	254.49
3	221.458
3	204.028
3	229.718
3	227.734
3	175.25
3	172.241
3	309.965
3	615.029
3	136.37
3	249.345
3	262.085
3	274.775
3	276.77
3	420.707
3	271.203
3	251.44
3	368.29
3	271.901
3	244.988
3	412.932
3	224.867
3	442.211
3	299.91
3	330.854
3	413.668
3	311.99
3	270.369
3	322.686
3	290.38
3	459.665
3	324.167
3	290.094
3	550.733
3	315.016
3	624.238
3	178.848
3	255.523
3	272.43
3	246.483
3	259.883
3	348.495
3	312.98
3	280.84
3	272.005
3	381.496
3	218.544
4	722.464
4	520.951
4	382.757
4	537.341
4	1006.2
4	710.874
4	666.614
4	633.639
4	497.029
4	581.143
4	611.091
4	595.461
4	549.05
4	575.292
4	395.731
4	569.408
4	483.365
4	729.834
4	733.285
4	751.84
4	476.679
4	291.571
4	515.284
4	517.455
4	540.357
4	526.351
4	419.521
4	382.604
4	470.028
4	298.484
4	343.404
4	555.748
4	893.49
4	504.836
4	404.073
4	322.889
4	338.889
4	763.866
4	461.707
4	646.592
4	493.623
4	356.547
4	715.514
4	570.799
4	459.489
4	611.57
4	349.418
4	603.28
4	448.297
4	932.277
4	580.801
4	661.662
4	484.672
4	919.995
4	614.895
4	515.308
4	751.308
4	594.572
4	453.623
4	824.183
4	597.362
4	569.214
4	452.185
4	628.617
4	879.841
4	836.011
4	561.062
4	402.26
4	795.761
4	696.852
4	600.514
4	571.811
4	835.542
4	735.961
4	803.2
4	835.897
4	529.694
4	509.047
4	912.149
4	365.335
4	989.752
4	500.181
4	478.249
4	703.63
4	486.693
4	523.742
4	779.542
4	497.012
4	596.645
4	648.506
4	827.667
4	636.934
4	579.628
4	664.425
4	664.93
4	559.304
4	531.799
4	504.16
4	640.855
4	691.517
4	532.34
4	605.57
4	516.624
4	447.962
4	1152.59
4	466.873
4	858.984
4	915.253
4	1113.81
4	414.145
4	507.852
4	581.589
4	534.76
4	427.864
4	713.002
4	803.441
4	507.76
4	472.797
4	743.101
4	517.113
4	595.59
4	653.104
4	546.786
4	530.08
4	840.474
4	488.189
4	653.006
4	928.121
4	557.959
4	1275.64
4	781.369
4	1207.18
4	475.598
4	610.39
4	447.19
4	366.364
4	2213.44
4	775.891
4	849.681
4	416.929
4	774.297
4	509.781
4	528.396
4	1554.67
4	496.256
4	1148.4
4	586.533
4	538.964
4	854.522
4	596.346
4	504.723
4	368.621
4	367.02
4	1268.93
4	490.148
4	895.818
4	534.093
4	725.556
4	821.853
4	912.517
4	535.451
4	934.221
4	612.472
4	1112.75
4	882.403
4	943.86
4	1050.75
4	787.638
4	1035.53
4	815.887
4	633.984
4	714.275
4	594.722
4	1161.49
4	960.81
4	514.626
4	1011.5
4	521.707
4	473.802
4	582.722
4	594.755
4	593.306
4	1052.42
4	484.575
4	513.965
4	576.386
4	698.616
4	526.764
4	598.967
4	368.945
4	803.735
4	943.566
4	415.145
4	759.165
4	574.629
4	661.854
4	1329.9
4	391.991
4	564.604
4	514.883
4	940.3
4	539.351
4	954.801
4	901.483
4	467.797
4	507.63
4	588.773
4	1091.45
4	729.502
4	714.561
4	483.949
4	972.851
4	981.128
4	981.184
4	463.215
4	1450.9
4	640.92
4	851.107
4	627.381
4	537.404
4	707.395
4	702.358
4	320.31
4	484.057
4	446.319
4	563.087
4	656.257
4	447.105
4	790.017
4	425.234
4	712.425
4	586.925
4	565.996
4	455.64
4	526.467
4	700.956
4	831.473
4	954.723
4	1123.94
4	631.697
4	551.913
4	607.722
4	573.78
4	479.631
4	425.658
4	374.157
4	413.599
4	701.828
4	494.929
4	462.652
4	625.216
4	586.967
4	337.68
4	782.879
4	722.485
4	765.354
4	897.966
4	437.66
4	630.016
4	451.323
4	471.351
4	547.807
4	392.544
4	366.061
4	635.89
4	426.969
4	537.011
4	740.695
4	337.614
4	609.575
4	428.782
4	432.561
4	500.09
4	486.596
4	443.866
4	422.896
4	331.863
4	493.369
4	334.84
4	656.291
4	860.542
4	470.266
4	261.384
4	703.424
4	506.971
4	945.207
4	461.655
4	709.016
4	827.396
4	640.919
4	984.125
4	659.474
4	702.083
4	514.297
4	713.29
4	1005.75
4	964.957
4	383.56
4	434.141
4	1028.19
4	406.373
4	475.183
4	603.757
4	654.754
4	479.883
4	753.881
4	1062.57
4	1037.04
4	629.482
4	550.832
4	540.955
4	692.797
4	630.966
4	764.595
4	949.815
4	846.928
4	778.245
4	552.866
4	664.186
4	1002.38
4	514.439
4	661.332
4	673.107
4	529.151
4	858.337
4	772.49
4	849.984
4	392.007
4	524.312
4	812.129
4	460.449
4	864.33
4	516.891
4	474.136
4	589.063
4	449.231
4	518.378
4	477.593
4	819.027
4	290.612
4	742.04
4	722.117
4	836.109
4	1171.27
4	931.615
4	566.317
4	736.229
4	731.715
4	572.025
4	501.599
4	907.039
4	975.381
4	876.276
4	1554.41
4	771.847
4	686.83
4	592.789
4	512.961
4	883.243
4	459.876
4	370.524
4	376.831
4	292.207
4	607.975
4	550.815
4	436.915
4	489.119
4	548.752
4	586.805
4	470.908
4	714.382
4	656.331
4	382.193
4	726.403
4	785.866
4	1315.51
4	359.93
4	350.625
4	495.766
4	677.911
4	616.3
4	728.011
4	394.047
4	351.469
4	395.059
4	360.324
4	343.998
4	331.498
4	394.498
4	642.255
4	832.072
4	329.456
4	470.643
4	496.103
4	559.65
4	1122.87
4	383.802
4	563.645
4	738.439
4	360.3
4	633.822
4	626.368
4	539.605
4	891.332
4	516.88
4	831.218
4	362.976
4	606.747
4	576.183
4	314.732
4	470.943
4	465.372
4	449.152
4	317.279
4	600.36
4	555.94
4	553.893
4	449.398
4	578.609
4	861.106
4	880.819
4	625.491
4	537.953
4	546.603
4	358.264
4	325.905
4	420.047
4	452.654
4	361.874
4	423.833
4	469.128
4	508.55
4	588.773
4	638.299
4	567.265
4	409.64
4	377.414
4	465.878
4	329.136
4	378.287
4	309.435
4	449.278
4	455.899
4	491.804
4	429.842
4	482.337
4	289.578
4	971.738
4	723.942
4	816.94
4	545.257
4	590.949
4	296.602
4	894.076
4	864.003
4	465.487
4	526.943
4	560.362
4	558.087
4	987.198
4	432.684
4	469.759
4	577.669
4	675.417
4	660.63
4	551.452
4	774.818
4	712.784
4	752.286
4	451.048
4	596.216
4	375.968
4	624.924
4	791.347
4	529.213
4	383.327
4	364.956
4	449.804
4	439.45
4	318.809
4	409.573
4	569.92
4	685.134
4	526.963
4	520.713
4	369.316
4	713.091
4	544.853
4	530.574
4	463.546
4	451.657
4	323.077
4	386.388
4	683.398
4	626.413
4	366.788
4	936.655
4	352.273
4	329.597
4	709.782
4	629.241
4	575.434
4	483.803
4	369.012
4	668.988
4	696.299
4	935.284
4	948.34
4	878.61
4	494.803
4	554.96
4	659.926
4	939.595
4	740.484
4	337.78
4	458.071
4	428.093
4	314.427
4	278.543
4	453.591
4	455.753
4	393.465
4	392.722
4	304.668
4	617.818
4	564.449
4	490.288
4	617.638
4	892.458
4	403.92
4	500.651
4	831.433
4	815.117
4	403.962
4	333.263
4	1212.01
4	832.341
4	720.457
4	872.105
4	468.601
4	668.724
4	405.505
4	713.75
4	394.177
4	585.842
4	628.918
4	571.873
4	537.684
4	478.166
4	474.982
4	536.24
4	490.18
4	440.224
4	558.894
4	259.17
4	646.328
4	409.295
4	604.446
4	733.438
4	456.434
4	398.05
4	687.807
4	472.216
4	628.264
4	774.722
4	370.57
4	298.493
4	463.987
4	362.613
4	206.539
4	651.886
4	1108.58
4	438.937
4	419.285
4	242.614
4	705.197
4	481.279
4	549.871
4	561.114
4	418.283
4	752.205
4	257.404
4	402.702
4	395.836
4	883.961
4	671.923
4	560.31
4	707.306
4	496.454
4	398.297
4	437.481
4	499.414
4	262.607
4	300.238
4	524.26
4	709.556
4	672.889
4	391.834
4	503.837
4	752.699
4	944.028
4	453.011
4	423.808
4	519.082
4	372.019
4	342.697
4	371.891
4	297.637
4	314.106
4	353.973
4	501.869
4	884.048
4	723.47
4	448.949
4	460.706
4	350.064
4	749.182
4	814.627
4	362.521
4	477.785
4	546.956
4	465.469
4	588.02
4	403.948
4	462.637
4	521.567
4	725.75
4	820.962
4	399.451
4	542.091
4	626.304
4	364.475
4	1481.06
4	619.843
4	734.001
4	944.393
4	676.734
4	788.884
4	344.913
4	407.565
4	442.19
4	983.544
4	727.147
4	414.738
4	536.031
4	380.811
4	599.885
4	366.216
4	333.338
4	270.13
4	364.073
4	695.517
4	382.77
4	826.74
4	299.305
4	334.319
4	607.012
4	447.845
4	779.726
4	631.581
4	758.324
4	397.729
4	486.346
4	468.572
4	300.292
4	1009.54
4	385.462
4	404.299
4	647.662
4	476.804
4	470.075
4	474.498
4	426.523
4	380.224
4	351.13
4	430.89
4	433.355
4	406.865
4	709.729
4	255.046
4	498.994
4	224.454
4	310.331
4	398.599
4	428.843
4	420.979
4	461.796
4	458.639
4	370.093
4	771.312
4	647.726
4	749.66
4	547.194
4	451.407
4	343.771
4	518.589
4	482.788
4	461.167
4	365.228
4	355.428
4	315.264
4	565.128
4	471.382
4	510.328
4	745.852
4	817.056
4	776.978
4	680.011
4	576.833
4	462.58
4	389.466
4	442.432
4	192.086
4	216.579
4	442.411
4	491.847
4	558.759
4	423.191
4	502.899
4	464.482
4	454.977
4	336.474
4	860.464
4	523.104
4	527.621
4	492.782
4	306.312
4	369.331
4	400.151
4	327.107
4	631.248
4	458.256
4	357.79
4	543.162
4	451.828
4	680.896
4	704.452
4	517.55
4	239.123
4	294.308
4	368.15
4	444.651
4	582.63
4	501.005
4	402.084
4	411.857
4	413.782
4	487.337
4	421.756
4	360.245
4	333.431
4	409.024
4	319.668
4	531.348
4	545.952
4	474.077
4	524.077
4	573.369
4	322.459
4	223.335
4	495.251
4	206.826
4	473.573
4	645.226
4	379.429
4	408.344
4	605.187
4	594.902
4	396.091
4	314.119
4	408.237
4	332.092
4	395.725
4	549.955
4	313.492
4	560.042
4	576.586
4	370.366
4	627.994
4	400.873
4	365.858
4	518.975
4	423.476
4	488.699
4	979.529
4	595.841
4	333.39
4	329.259
4	492.596
4	742.131
4	604.528
4	608.74
4	396.869
4	292.704
4	426.214
4	495.875
4	391.342
4	429.343
4	336.746
4	504.083
4	254.294
4	317.57
4	426.134
4	237.334
4	277.049
4	331.394
4	285.991
4	403.141
4	300.55
4	645.478
4	391.826
4	292.321
4	232.997
4	320.181
4	327.058
4	315.212
4	361.416
4	521.034
4	407.486
4	980.706
4	462.829
4	698.88
4	612.242
4	737.28
4	577.878
4	758.943
4	257.058
4	481.05
4	983.735
5	1212.49
5	915.683
5	1820.27
5	1531.66
5	2087.82
5	1321.93
5	1453.35
5	1359.37
5	1623.94
5	766.033
5	1621.88
5	1126.96
5	717.225
5	568.549
5	1380.69
5	1471.4
5	1489.98
5	1473.45
5	1417.15
5	1011.08
5	664.031
5	1302.7
5	612.951
5	737.204
5	758.323
5	1136.66
5	848.837
5	1034.5
5	451.882
5	1479.95
5	712.104
5	999.789
5	847.041
5	773.769
5	597.664
5	1480.47
5	651.146
5	1564.95
5	2105.82
5	1214.34
5	732.969
5	666.806
5	759.863
5	876.388
5	920.239
5	960.265
5	1176.76
5	1191.24
5	745.571
5	627.861
5	923.148
5	776.592
5	1245.38
5	913.318
5	408.828
5	487.729
5	1100.69
5	1300.22
5	1307.72
5	951.007
5	2122.23
5	1028.75
5	722.955
5	762.076
5	570.065
5	766.033
5	850.237
5	1127.83
5	719.159
5	624.053
[truncated: 18,992 more rows]

## Sheet: Figure 1K
Day	Width		Day	1	2	3	4	5	7	9	12	15
1	7.133		Mean	17.4442	7.65804	6.2215	3.49947	2.57417	2.39599	2.43414	2.52253	3.4604
1	14.169		SD	6.47333	3.66296	2.84071	1.72476	1.28564	0.790455	0.758037	0.726682	1.50941
1	23.323
1	29.018		Data pooled from 3 biological repeats.
1	21.427
1	26.44
1	19.139
1	12.059
1	19.889
1	17.293
1	14.719
1	18.699
1	30.261
1	21.135
1	5.502
1	16.318
1	18.371
1	15.467
1	6.646
1	9.673
1	12.701
1	21.211
1	17.549
1	2.905
1	17.857
1	15.443
1	22.937
1	23.077
1	23.813
1	21.182
1	13.778
1	9.569
1	28.259
1	8.17
1	15.941
1	23.392
1	22.373
1	15.451
1	25.45
1	19.403
1	15.918
1	22.06
1	18.133
1	13.984
1	7.75
2	7.588
2	6.921
2	10.025
2	4.906
2	8.469
2	13.778
2	5.57
2	3.985
2	15.563
2	7.604
2	6.776
2	11.81
2	8.483
2	3.794
2	6.476
2	6.646
2	11.841
2	9.673
2	9.452
2	8.351
2	7.588
2	3.627
2	7.877
2	6.162
2	9.452
2	5.48
2	4.511
2	5.006
2	3.523
2	10.473
2	10.473
2	2.683
2	11.672
2	6.301
2	4.593
2	4.456
2	6.242
2	5.201
2	3.592
2	6.939
2	10.556
2	5.57
2	4.982
2	7.877
2	23.766
2	10.661
2	7.782
2	4.906
2	5.636
2	7.604
3	3.902
3	9.889
3	5.992
3	5.719
3	5.646
3	5.148
3	2.574
3	0.83
3	12.525
3	7.721
3	6.808
3	6.522
3	5.563
3	5.563
3	8.938
3	5.148
3	10.369
3	9.223
3	2.989
3	14.816
3	6.458
3	9.05
3	5.202
3	1.879
3	5.148
3	2.192
3	2.574
3	2.574
3	6.891
3	3.1
3	4.733
3	7.306
3	5.043
3	4.396
3	5.978
3	8.137
3	8.137
3	4.688
3	2.408
3	3.653
3	4.899
3	4.234
3	9.966
3	14.087
3	3.574
3	6.832
3	6.061
3	5.51
3	5.52
3	4.816
3	4.899
3	3.713
3	2.739
3	4.755
3	5.987
3	3.668
3	5.477
3	7.998
3	4.626
3	4.517
3	5.251
3	4.649
3	4.697
3	4.04
3	4.33
3	2.418
3	2.418
3	11.335
3	6.015
3	7.374
3	4.33
3	5.314
3	3.338
3	4.661
3	6.124
3	8.329
3	7.573
3	6.847
3	6.266
3	5.809
3	6.388
3	10.965
3	8.774
3	9.952
3	10.649
3	16.701
3	6.552
3	11.966
3	10.025
3	4.593
3	9.022
3	7.133
3	9.091
3	10.568
3	8.513
3	8.469
3	4.511
3	3.19
3	6.595
3	5.231
3	7.489
3	3.238
3	7.33
3	4.545
3	4.49
3	4.456
3	3.802
3	5.377
3	9.159
3	5.325
3	6.06
4	2.683
4	2.114
4	1.575
4	2.459
4	1.993
4	2.491
4	2.606
4	2.606
4	2.442
4	1.993
4	1.974
4	2.443
4	3.44
4	2.683
4	2.54
4	2.54
4	2.228
4	2.459
4	2.114
4	1.993
4	3.404
4	1.954
4	2.863
4	1.494
4	0.996
4	3.902
4	2.989
4	2.491
4	1.411
4	5.42
4	2.054
4	3.268
4	2.228
4	3.372
4	3.492
4	2.74
4	1.98
4	3.358
4	2.413
4	2.159
4	1.079
4	3.022
4	2.027
4	1.759
4	2.159
4	2.74
4	2.723
4	2.74
4	2.801
4	2.159
4	3.204
4	1.661
4	1.734
4	1.661
4	2.313
4	2.159
4	2.574
4	5.563
4	3.429
4	2.574
4	1.612
4	3.404
4	3.018
4	3.654
4	4.055
4	4.068
4	3.468
4	3.985
4	2.819
4	2.819
4	2.1
4	2.739
4	0.664
4	2.128
4	3.321
4	2.657
4	3.468
4	3.986
4	3.262
4	4.055
4	2.879
4	1.578
4	2.408
4	2.809
4	7.14
4	2.809
4	4.805
4	2.325
4	2.809
4	3.565
4	5.613
4	2.408
4	2.408
4	3.902
4	2.547
4	2.231
4	2.469
4	6.015
4	3.321
4	5.08
4	6.935
4	2.348
4	4.982
4	3.271
4	2.838
4	3.151
4	3.321
4	4.517
4	7.817
4	2.739
4	3.338
4	3.873
4	3.387
4	3.467
4	4.937
4	4.33
4	7.045
4	7.1
4	4.697
4	5.497
4	3.467
4	5.026
4	3.887
4	4.993
4	3.321
4	3.668
4	3.653
4	11.624
4	13.873
4	3.887
4	5.198
4	4.161
4	4.755
4	5.656
4	10.343
4	2.857
4	4.317
4	3.713
4	7.753
4	4.993
4	4.649
4	5.026
4	5.656
4	2.989
4	4.755
4	3.338
4	5.026
4	4.04
4	3.668
4	2.739
4	2.678
4	2.739
4	2.418
4	5.355
4	4.201
4	3.713
4	4.649
4	4.368
4	3.387
4	3.338
4	2.97
4	3.387
4	1.693
4	2.418
4	1.693
4	6.55
4	3.577
4	5.156
4	4.201
4	3.999
4	7.314
4	1.879
4	3.592
4	2.127
4	2.418
4	3.713
4	4.517
4	5.477
4	2.989
4	2.418
4	1.993
4	2.418
4	3.467
4	2.325
4	3.713
4	3.653
4	2.739
4	3.467
4	5.406
4	2.348
4	3.467
5	1.328
5	2.284
5	1.352
5	1.108
5	1.027
5	1.578
5	0.818
5	1.45
5	0.83
5	0.557
5	1.827
5	1.597
5	1.328
5	1.352
5	1.013
5	1.352
5	2.326
5	1.352
5	1.114
5	1.783
5	1.654
5	1.578
5	1.108
5	1.079
5	2.102
5	1.352
5	1.369
5	1.226
5	1.079
5	1.567
5	0.996
5	1.857
5	1.644
5	2.236
5	1.313
5	3.23
5	1.494
5	3.429
5	2.363
5	1.893
5	1.578
5	1.644
5	1.578
5	1.954
5	2.425
5	1.494
5	2.689
5	1.938
5	1.91
5	2.266
5	2.442
5	1.494
5	1.954
5	1.494
5	2.689
5	3.018
5	2.764
5	3.736
5	2.363
5	2.989
5	4.055
5	3.993
5	2.785
5	3.248
5	3.496
5	2.242
5	2.751
5	3.388
5	1.761
5	1.761
5	2.296
5	2.008
5	2.008
5	2.256
5	1.761
5	2.296
5	2.054
5	3.03
5	2.296
5	3.566
5	1.515
5	2.242
5	2.989
5	2.683
5	3.03
5	2.503
5	3.248
5	2.491
5	2.242
5	1.761
5	2.008
5	2.008
5	2.503
5	2.008
5	2.491
5	2.491
5	1.993
5	2.256
5	2.74
5	1.27
5	1.494
5	1.993
5	1.993
5	2.296
5	1.744
5	2.785
5	2.242
5	3.03
5	2.503
5	1.993
5	2.228
5	2.242
5	2.296
5	1.341
5	1.744
5	3.01
5	5.468
5	2.694
5	2.915
5	2.915
5	2.363
5	3.081
5	3.081
5	2.363
5	2.84
5	2.054
5	2.751
5	5.231
5	3.81
5	2.503
5	1.897
5	2.128
5	1.813
5	3.03
5	2.751
5	2.989
5	2.503
5	2.74
5	1.494
5	1.494
5	1.993
5	1.245
5	2.242
5	3.276
5	2.242
5	4.242
5	3.248
5	2.74
5	3.703
5	2.785
5	3.713
5	8.768
5	2.418
5	4.697
5	8.538
5	4.201
5	2.348
5	4.982
5	5.675
5	4.317
5	3.713
5	3.387
5	6.31
5	2.657
5	2.1
5	3.713
5	6.178
5	5.324
5	4.108
5	3.53
5	4.456
5	4.317
5	5.447
5	5.156
5	4.982
7	1.635
7	2.76
7	2.155
7	1.827
7	2.344
7	1.515
7	3.121
7	1.827
7	1.843
7	1.843
7	2.76
7	3.082
7	1.3
7	1.857
7	1.775
7	2.211
7	2.042
7	1.374
7	2.268
7	1.494
7	2.184
7	2.431
7	2.076
7	1.515
7	1.843
7	1.494
7	2.159
7	1.531
7	2.102
7	2.408
7	2.184
7	1.531
7	1.245
7	1.578
7	1.494
7	0.972
7	1.245
7	1.209
7	1.827
7	0.972
7	1.162
7	1.189
7	1.612
7	3.699
7	3.125
7	2.408
7	1.993
7	1.728
7	2.325
7	2.348
7	1.792
7	1.775
7	2.179
7	1.392
7	1.328
7	2.02
7	0.996
7	0.996
7	1.328
7	1.775
7	2.945
7	2.408
7	2.325
7	2.206
7	1.197
7	1.661
7	1.744
7	1.788
7	2.431
7	1.775
7	1.369
7	2.879
7	1.917
7	2.268
7	2.578
7	1.827
7	2.259
7	1.827
7	1.494
7	3.625
7	1.857
7	2.431
7	2.653
7	1.635
7	1.857
7	3.444
7	2.431
7	3.143
7	2.888
7	4.084
7	3.321
7	1.578
7	1.289
7	1.827
7	1.612
7	2.395
7	1.485
7	2.678
7	3.713
7	2.1
7	3.288
7	2.594
7	1.661
7	1.661
7	2.418
7	1.693
7	1.993
7	2.02
7	2.228
7	2.739
7	1.993
7	1.369
7	2.594
7	3.404
7	2.657
7	1.679
7	1.893
7	1.497
7	1.654
7	3.272
7	2.477
7	1.597
7	1.926
7	2.408
7	1.827
7	2.215
7	1.578
7	2.657
7	1.993
7	1.993
7	2.02
7	1.993
7	1.693
7	3.387
7	3.338
7	2.325
7	1.661
7	1.328
7	1.661
7	2.325
7	2.325
7	2.657
7	1.993
7	1.993
7	2.325
7	3.007
7	1.693
7	1.369
7	2.657
7	2.678
7	1.993
7	1.661
7	2.1
7	1.993
7	2.529
7	3.668
7	1.788
7	1.693
7	2.02
7	2.02
7	2.418
7	2.02
7	1.485
7	1.788
7	3.151
7	1.369
7	2.678
7	2.418
7	1.993
7	3.007
7	3.007
7	1.788
7	2.657
7	2.678
7	1.788
7	1.879
7	1.693
7	2.02
7	5.885
7	3.653
7	2.739
7	2.348
7	2.657
7	3.151
7	3.387
7	2.989
7	2.989
7	2.348
7	2.657
7	3.787
7	2.739
7	2.657
7	4.431
7	2.325
7	1.993
7	1.661
7	1.661
7	1.693
7	2.325
7	2.348
7	2.325
7	4.661
7	2.678
7	1.993
7	2.1
7	2.325
7	2.348
7	3.713
7	2.348
7	3.062
7	2.657
7	2.348
7	2.325
7	1.993
7	1.993
7	3.062
7	2.348
7	2.348
7	2.348
7	2.325
7	2.657
7	2.739
7	2.678
7	3.007
7	2.657
7	2.739
7	3.151
7	3.007
7	3.713
7	2.678
7	3.713
7	2.529
7	3.007
7	2.989
7	2.02
7	2.325
7	2.418
7	2.418
7	2.97
7	3.007
7	1.328
7	2.348
7	3.062
7	2.678
7	1.661
7	3.007
7	4.626
7	2.97
7	3.151
7	4.456
7	2.97
7	3.467
7	2.348
7	2.989
7	3.271
7	2.418
7	2.678
7	1.693
7	1.993
7	3.062
7	2.325
7	3.321
7	3.419
7	5.251
7	2.348
7	3.985
7	3.321
7	2.838
7	2.678
7	2.739
7	3.338
7	2.1
7	4.456
7	3.713
7	2.1
7	1.661
7	3.787
7	3.062
7	2.348
7	2.657
7	5.733
7	2.348
7	2.989
7	2.739
7	3.577
7	4.836
7	3.151
7	2.325
7	2.325
7	3.007
7	2.02
7	2.657
7	2.818
7	2.838
7	2.1
7	2.529
7	1.993
9	2.443
9	2.179
9	2.076
9	2.008
9	2.395
9	2.302
9	2.408
9	2.442
9	2.658
9	2.02
9	2.408
9	1.661
9	1.328
9	2.325
9	1.56
9	1.897
9	2.819
9	2.678
9	2.179
9	2.348
9	2.529
9	2.302
9	1.98
9	2.74
9	1.661
9	1.661
9	0.743
9	1.05
9	0.939
9	3.787
9	2.739
9	2.739
9	2.657
9	1.993
9	2.325
9	1.661
9	2.325
9	1.369
9	2.348
9	1.936
9	1.661
9	1.661
9	2.02
9	1.369
9	2.678
9	1.693
9	2.678
9	2.325
9	2.02
9	1.661
9	2.657
9	2.529
9	3.062
9	2.418
9	3.321
9	1.693
9	1.661
9	1.369
9	2.97
9	2.228
9	2.348
9	1.993
9	0.996
9	2.02
9	1.693
9	1.993
9	1.197
9	1.328
9	2.325
9	1.693
9	2.02
9	1.328
9	1.693
9	2.529
9	1.661
9	2.678
9	2.1
9	2.127
9	1.369
9	2.1
9	2.348
9	2.1
9	2.838
9	1.993
9	3.338
9	1.369
9	1.993
9	2.02
9	1.661
9	3.338
9	1.661
9	4.161
9	1.05
9	2.529
9	2.739
9	2.076
9	1.693
9	2.076
9	0.996
9	2.408
9	2.102
9	1.744
9	3.172
9	4.53
9	5.68
9	2.51
9	2.771
9	1.788
9	2.498
9	3.487
9	2.76
9	1.897
9	1.993
9	1.712
9	2.076
9	1.369
9	2.74
9	2.076
9	4.306
9	3.072
9	3.09
9	3.172
9	2.606
9	2.076
9	4.116
9	1.409
9	4.204
9	2.771
9	2.76
9	2.243
9	2.498
9	3.404
9	4.42
9	3.143
9	2.431
9	1.197
9	1.866
9	2.128
9	2.739
9	2.348
9	3.338
9	3.151
9	4.253
9	2.739
9	2.657
9	2.594
9	1.693
9	3.387
9	1.993
9	2.678
9	3.467
9	1.993
9	1.993
9	2.989
9	1.788
9	2.02
9	3.007
9	3.007
9	2.348
9	1.328
9	1.661
9	1.485
9	2.678
9	1.693
9	2.418
9	3.007
9	3.151
9	2.1
9	3.062
9	3.387
9	1.993
9	2.348
9	2.325
9	2.989
9	2.418
9	2.325
9	2.325
9	2.989
9	2.838
9	2.348
9	2.989
9	3.787
9	2.02
9	1.693
9	2.678
9	1.693
9	4.431
9	2.678
9	2.02
9	3.062
9	2.228
9	2.325
9	3.007
9	4.431
9	2.348
9	1.693
9	2.228
9	1.328
9	1.693
9	1.661
9	1.788
9	2.1
9	2.657
9	1.661
9	2.678
9	2.657
9	2.739
9	2.348
9	2.678
9	2.418
9	2.348
9	1.661
9	1.993
9	2.325
9	2.739
9	1.788
9	1.788
9	2.02
9	2.348
9	1.05
9	2.529
9	2.418
9	1.485
9	1.369
9	2.529
9	3.151
9	3.419
9	2.857
9	1.197
9	1.936
9	2.228
9	3.757
9	2.395
9	2.127
9	3.288
9	2.395
9	2.02
9	1.197
9	1.993
9	2.1
9	2.325
9	3.007
9	3.007
9	1.693
9	2.325
9	2.1
9	2.838
9	3.999
9	3.062
9	2.1
9	3.338
9	2.1
9	2.838
9	2.678
9	2.348
9	2.325
9	2.1
9	3.007
9	2.348
9	1.369
9	1.693
9	1.993
9	3.668
9	2.02
9	3.668
9	2.325
9	1.993
9	2.1
9	2.325
9	1.661
9	1.693
9	1.993
9	1.328
9	1.661
9	2.02
9	2.657
9	3.653
9	2.989
9	1.993
9	1.993
9	1.661
9	2.348
9	2.348
9	1.993
9	2.657
9	2.348
9	2.657
9	2.678
9	2.657
9	1.993
9	2.529
9	1.661
9	2.97
9	2.989
9	2.348
9	2.657
9	1.245
9	2.02
9	2.678
9	2.678
9	2.1
9	2.529
9	2.228
9	3.151
9	2.838
9	2.838
9	2.418
9	3.007
9	2.1
9	2.418
9	2.678
9	2.02
9	3.321
9	2.325
9	2.348
9	2.02
9	3.321
9	3.387
9	3.999
9	4.317
9	2.1
9	2.348
9	3.062
9	2.348
9	4.697
9	3.338
9	3.668
9	2.348
9	3.653
9	4.755
9	2.678
9	3.787
9	2.418
9	3.713
9	3.999
9	3.668
9	4.317
9	2.989
9	3.668
9	3.338
12	1.936
12	1.485
12	2.1
12	2.228
12	1.693
12	2.838
12	2.02
12	1.328
12	2.1
12	2.418
12	1.693
12	2.1
12	2.348
12	3.387
12	1.369
12	1.993
12	2.418
12	2.657
12	3.653
12	1.661
12	1.328
12	1.369
12	2.325
12	1.788
12	1.993
12	2.02
12	1.328
12	1.328
12	1.788
12	2.657
12	2.02
12	1.328
12	1.328
12	1.788
12	1.369
12	2.529
12	2.02
12	2.02
12	1.993
12	2.02
12	2.02
12	2.076
12	2.408
12	1.693
12	1.471
12	1.792
12	1.45
12	2.102
12	3.224
12	1.993
12	2.431
12	2.76
12	5.897
12	2.1
12	2.179
12	2.102
12	3.1
12	1.788
12	3.008
12	3.788
12	2.076
12	2.102
12	2.868
12	3.65
12	1.45
12	2.879
12	2.408
12	4.076
12	3.404
12	4.781
12	3.453
12	3.62
12	3.09
12	2.703
12	1.362
12	1.027
12	2.906
12	1.189
12	4.165
12	2.02
12	2.159
12	2.331
12	0.847
12	2.662
12	4.181
12	3.769
12	3.081
12	1.827
12	2.173
12	2.236
12	1.926
12	1.681
12	4.161
12	2.739
12	2.228
12	4.054
12	2.348
12	2.529
12	2.418
12	2.02
12	2.678
12	2.228
12	2.678
12	2.529
12	1.936
12	3.338
12	2.348
12	2.529
12	3.713
12	2.678
12	2.657
12	3.321
12	2.02
12	2.02
12	2.529
12	2.657
12	4.04
12	1.661
12	2.657
12	1.661
12	3.062
12	3.007
12	2.02
12	2.678
12	2.989
12	2.02
12	3.062
12	2.739
12	3.338
12	2.739
12	2.657
12	2.348
12	3.338
12	2.678
12	2.325
12	3.151
12	1.693
12	2.02
12	2.348
12	3.007
12	1.993
12	1.788
12	1.369
12	3.999
12	3.713
12	2.02
12	2.02
12	1.693
12	1.993
12	2.02
12	2.325
12	3.007
12	2.989
12	2.348
12	2.348
12	2.678
12	3.321
12	2.838
12	3.338
12	3.133
12	2.418
12	2.348
12	2.678
12	3.007
12	2.678
12	3.321
12	3.007
12	2.02
12	2.989
12	2.678
12	2.989
12	1.993
12	2.989
12	2.325
12	2.739
12	2.348
12	3.713
12	2.02
12	2.228
12	2.678
12	2.838
12	3.338
12	2.678
12	3.338
12	3.062
12	2.657
12	3.338
12	1.661
12	3.007
12	3.062
12	3.271
12	2.228
12	2.395
12	2.678
12	2.97
12	3.653
12	3.007
12	2.838
12	2.739
12	3.387
12	2.348
12	2.678
12	2.678
12	2.989
12	3.668
12	3.151
12	3.467
12	2.348
12	2.325
12	2.529
12	2.739
12	1.91
12	1.974
12	1.578
12	2.159
12	3.155
12	1.597
12	3.736
12	2.215
12	2.72
12	2.159
12	2.421
12	2.442
12	3.423
12	1.893
12	2.678
12	1.679
12	2.751
12	2.459
12	2.999
12	4.594
12	2.215
12	2.076
12	2.236
12	2.477
12	2.97
12	1.91
12	1.597
12	1.974
12	2.154
12	1.526
12	1.524
12	2.421
12	2.408
12	1.91
12	1.857
12	2.917
12	2.669
12	2.236
12	2.408
12	1.734
12	2.408
12	1.843
12	2.657
12	1.129
12	0.83
12	1.911
12	2.477
12	1.938
12	1.352
12	1.578
12	2.215
12	1.079
12	2.669
12	2.459
12	2.236
12	4.697
12	3.887
12	3.151
12	2.348
12	2.418
12	3.668
12	2.678
12	2.989
12	3.007
12	2.838
12	3.321
12	2.989
12	3.007
12	3.321
12	2.989
12	3.653
12	2.348
12	2.02
12	2.348
12	2.02
12	2.657
12	3.668
12	3.668
12	2.989
12	1.993
12	1.661
12	2.678
12	2.348
12	2.657
12	2.657
12	2.989
12	1.993
12	3.321
12	2.657
12	3.668
12	2.348
12	1.993
12	3.321
12	3.007
12	2.418
12	3.338
12	2.657
12	1.993
12	2.348
12	2.418
12	3.062
12	2.1
12	3.007
12	2.739
15	9.835
15	5.355
15	6.31
15	2.97
15	6.345
15	10.98
15	9.323
15	9.393
15	6.65
15	3.999
15	4.649
15	10.301
15	5.987
15	5.978
15	4.697
15	4.108
15	4.04
15	6.319
15	4.993
15	3.321
15	2.325
15	3.338
15	4.04
15	3.321
15	3.887
15	1.993
15	3.668
15	2.02
15	1.993
15	5.026
15	3.271
15	3.467
15	1.788
15	2.418
15	1.693
15	6.448
15	4.368
15	1.993
15	2.657
15	3.062
15	3.668
15	2.989
15	5.314
15	4.368
15	3.007
15	2.325
15	1.993
15	4.431
15	2.678
15	1.993
15	3.338
15	2.678
15	3.062
15	1.788
15	2.02
15	1.993
15	2.348
15	2.325
15	2.678
15	1.693
15	2.838
15	2.348
15	2.838
15	1.693
15	2.02
15	2.325
15	2.1
15	2.739
15	3.062
15	4.431
15	4.755
15	4.982
15	4.903
15	4.626
15	3.151
15	3.387
15	3.592
15	5.251
15	6.124
15	3.151
15	2.529
15	3.133
15	2.739
15	4.054
15	2.97
15	3.713
15	2.127
15	1.661
15	2.739
15	2.97
15	2.127
15	2.657
15	3.062
15	5.477
15	5.656
15	4.649
15	3.321
15	3.887
15	3.271
15	2.838
15	3.271
15	1.936
15	3.668
15	3.985
15	2.325
15	2.228
15	2.418
15	3.713
15	3.151
15	3.007
15	2.529
15	2.657
15	4.317
15	3.387
15	3.338
15	3.653
15	2.678
15	2.739
15	4.649
15	3.668
15	3.668
15	4.368
15	2.348
15	3.653
15	3.985
15	3.062
15	1.993
15	3.062
15	3.387
15	3.338
15	3.007
15	3.338
15	4.317
15	3.787
15	1.993
15	3.338
15	1.993
15	1.993
15	2.989
15	2.989
15	2.348
15	3.985
15	2.678
15	2.02
15	2.838
15	3.007
15	2.989
15	3.999
15	3.999
15	3.321
15	3.321
15	2.657
15	4.04
15	3.321
15	4.317
15	5.987
15	4.317
15	5.646
15	3.007
15	3.338
15	2.325
15	3.062
15	2.678
15	2.325
15	3.321
15	2.678
15	3.338
15	2.418
15	2.325
15	3.467
15	2.989
15	3.338
15	3.338
15	3.985
15	1.993
15	4.04
15	3.668
15	1.693
15	3.985
15	1.993
15	2.348
15	3.007
15	2.657
15	3.321
15	3.338
15	2.325
15	3.007
15	2.989
15	2.678
15	2.02
15	3.668
15	2.348
15	2.1
15	1.661
15	2.657
15	2.678
15	2.678
15	4.368
15	2.1
15	3.321
15	3.338

## Sheet: Figure 1L
Day	Number		Day	1	2	3	4	5	7	9	12	15
1	1		Mean	1.42857	2.02381	3.81579	5.74074	8.15294	11.6494	11.5968	12.8649	15.9242
1	2		SD	0.608069	0.811145	1.67101	2.10819	3.56072	4.42709	3.73929	4.35206	4.86846
1	1
1	3		Data pooled from 3 biological repeats.
1	1
1	1
1	2
1	1
1	2
1	1
1	2
1	2
1	3
1	2
1	1
1	1
1	1
1	1
1	1
1	1
1	1
1	1
1	1
1	2
1	1
1	1
1	1
1	2
1	1
1	2
1	1
1	2
1	1
1	2
1	1
2	2
2	3
2	2
2	2
2	3
2	2
2	2
2	3
2	2
2	3
2	3
2	1
2	1
2	2
2	2
2	3
2	3
2	2
2	2
2	3
2	2
2	2
2	1
2	1
2	2
2	1
2	1
2	2
2	3
2	2
2	3
2	4
2	1
2	2
2	2
2	1
2	2
2	1
2	1
2	3
2	1
2	1
3	5
3	3
3	3
3	5
3	1
3	4
3	6
3	2
3	5
3	4
3	5
3	1
3	5
3	2
3	5
3	7
3	5
3	3
3	4
3	7
3	5
3	3
3	4
3	6
3	9
3	3
3	3
3	3
3	5
3	3
3	5
3	4
3	1
3	4
3	5
3	3
3	9
3	4
3	4
3	4
3	2
3	4
3	1
3	3
3	4
3	6
3	6
3	2
3	2
3	4
3	3
3	3
3	1
3	2
3	4
3	2
3	4
3	4
3	3
3	4
3	3
3	3
3	3
3	3
3	6
3	5
3	3
3	3
3	1
3	4
3	6
3	4
3	5
3	2
3	3
3	3
4	8
4	6
4	8
4	5
4	12
4	6
4	8
4	7
4	7
4	6
4	8
4	5
4	7
4	5
4	6
4	5
4	4
4	7
4	8
4	6
4	5
4	5
4	3
4	5
4	5
4	6
4	5
4	4
4	5
4	2
4	7
4	7
4	10
4	4
4	5
4	4
4	4
4	5
4	4
4	5
4	3
4	2
4	6
4	3
4	4
4	6
4	3
4	8
4	2
4	6
4	5
4	10
4	2
4	3
4	5
4	6
4	5
4	7
4	3
4	9
4	4
4	4
4	4
4	9
4	6
4	6
4	7
4	7
4	5
4	6
4	6
4	8
4	5
4	7
4	10
4	8
4	4
4	2
4	10
4	8
4	7
5	7
5	8
5	16
5	11
5	12
5	16
5	11
5	13
5	9
5	8
5	11
5	11
5	13
5	3
5	11
5	8
5	11
5	12
5	13
5	12
5	4
5	9
5	5
5	4
5	3
5	6
5	8
5	3
5	6
5	11
5	4
5	7
5	6
5	6
5	3
5	8
5	8
5	5
5	15
5	16
5	7
5	5
5	7
5	7
5	9
5	6
5	11
5	10
5	7
5	4
5	3
5	5
5	13
5	7
5	2
5	4
5	12
5	11
5	10
5	7
5	17
5	7
5	5
5	7
5	5
5	6
5	6
5	5
5	3
5	3
5	11
5	8
5	14
5	12
5	8
5	10
5	8
5	9
5	8
5	7
5	7
5	8
5	5
5	4
5	10
7	21
7	7
7	9
7	11
7	10
7	9
7	17
7	14
7	22
7	16
7	13
7	11
7	7
7	9
7	12
7	11
7	12
7	10
7	12
7	10
7	9
7	7
7	8
7	16
7	16
7	7
7	15
7	11
7	13
7	9
7	16
7	8
7	14
7	13
7	14
7	11
7	7
7	20
7	10
7	16
7	9
7	12
7	23
7	13
7	17
7	5
7	9
7	15
7	18
7	18
7	12
7	11
7	11
7	8
7	18
7	6
7	16
7	15
7	15
7	11
7	14
7	19
7	7
7	6
7	8
7	15
7	5
7	11
7	11
7	3
7	12
7	7
7	5
7	9
7	12
7	4
7	4
9	14
9	8
9	8
9	14
9	17
9	17
9	12
9	12
9	16
9	14
9	19
9	17
9	11
9	14
9	12
9	16
9	8
9	5
9	15
9	2
9	7
9	9
9	14
9	6
9	16
9	15
9	8
9	14
9	9
9	13
9	13
9	10
9	8
9	12
9	13
9	18
9	11
9	15
9	15
9	15
9	16
9	7
9	17
9	12
9	11
9	9
9	11
9	8
9	10
9	9
9	3
9	11
9	9
9	12
9	10
9	14
9	8
9	14
9	9
9	11
9	7
9	9
12	16
12	11
12	16
12	18
12	23
12	20
12	22
12	13
12	16
12	17
12	9
12	14
12	9
12	15
12	18
12	14
12	10
12	12
12	12
12	14
12	11
12	13
12	15
12	12
12	12
12	14
12	7
12	19
12	23
12	10
12	11
12	16
12	12
12	17
12	19
12	13
12	13
12	11
12	18
12	7
12	10
12	20
12	19
12	16
12	15
12	8
12	6
12	11
12	13
12	11
12	10
12	8
12	11
12	11
12	9
12	6
12	11
12	6
12	4
12	9
12	12
12	6
12	11
12	8
12	10
12	9
12	19
12	16
12	14
12	17
12	11
12	13
12	5
12	15
15	25
15	17
15	11
15	16
15	12
15	27
15	11
15	16
15	26
15	21
15	13
15	8
15	15
15	22
15	21
15	17
15	11
15	19
15	23
15	19
15	24
15	17
15	13
15	11
15	17
15	10
15	20
15	22
15	18
15	15
15	21
15	17
15	22
15	15
15	9
15	14
15	9
15	10
15	8
15	14
15	16
15	17
15	20
15	9
15	12
15	18
15	14
15	14
15	8
15	9
15	9
15	21
15	22
15	15
15	15
15	16
15	14
15	16
15	24
15	21
15	16
15	16
15	16
15	11
15	14
15	12
