# Supplementary material for: Tension-driven multi-scale self-organisation in human iPSC-derived muscle fibers
Source: eLife. 2022 Aug 3;11:e76649. doi: 10.7554/eLife.76649 (PMC9377800; doi:10.7554/eLife.76649)
Supplement: Figure 2—source data 1. [file elife-76649-fig2-data1.xls]

## Sheet: Figure 2G
Stage	NumCluster		Stage	D03	D04	D05	D07	D09	D12	D15
D03	216		Mean	238.429	151.714	110.286	85.4286	81.5714	74	74.2857
D03	234		SD	16.7318	10.0285	10.4994	8.81017	5.68205	5.65685	8.82637
D03	217
D03	245		Data from 7 biological repeats.
D03	259
D03	247
D03	251
D04	138
D04	141
D04	160
D04	157
D04	145
D04	162
D04	159
D05	105
D05	114
D05	113
D05	107
D05	91
D05	121
D05	121
D07	77
D07	75
D07	85
D07	84
D07	102
D07	88
D07	87
D09	71
D09	81
D09	83
D09	88
D09	84
D09	86
D09	78
D12	68
D12	73
D12	72
D12	76
D12	75
D12	69
D12	85
D15	65
D15	61
D15	75
D15	81
D15	82
D15	72
D15	84

## Sheet: Figure 2H
Stage	ClusterArea		Stage	D03	D04	D05	D07	D09	D12	D15
D03	0.0701932		Mean	0.0770042	0.225777	0.353732	0.513266	0.488719	0.560707	0.574041
D03	0.0668551		SD	0.0114325	0.0247555	0.0451233	0.0462502	0.0635013	0.0758537	0.0911318
D03	0.0611459
D03	0.0804241		Data from 7 biological repeats.
D03	0.0912062
D03	0.0898217
D03	0.0793829
D04	0.195233
D04	0.204902
D04	0.212962
D04	0.226987
D04	0.268808
D04	0.229025
D04	0.242523
D05	0.300166
D05	0.344733
D05	0.344066
D05	0.368022
D05	0.445319
D05	0.334201
D05	0.33962
D07	0.49273
D07	0.554616
D07	0.542658
D07	0.583538
D07	0.470019
D07	0.469739
D07	0.479562
D09	0.418825
D09	0.431755
D09	0.422134
D09	0.568717
D09	0.541787
D09	0.501705
D09	0.536113
D12	0.399448
D12	0.582279
D12	0.601692
D12	0.54751
D12	0.568184
D12	0.631504
D12	0.594334
D15	0.388255
D15	0.681494
D15	0.557847
D15	0.57718
D15	0.595793
D15	0.626144
D15	0.591575

## Sheet: Figure 2I
Stage	NumFoci		Stage	D03	D04	D05	D07	D09	D12	D15
D03	130		Mean	131.333	131.667	88.6667	55.6667	53.6667	37	41.3333
D03	117		SD	15.0444	5.85947	13.6504	5.50757	10.6927	17.3494	15.308
D03	147
D04	125		Data from 3 biological repeats.
D04	136
D04	134
D05	98
D05	95
D05	73
D07	61
D07	50
D07	56
D09	63
D09	42
D09	56
D12	57
D12	28
D12	26
D15	59
D15	33
D15	32

## Sheet: Figure S2H
Stage	nLength		Stage	3	4	5	7	9	12	15
3	358.791		Mean	382.485	455.728	467.125	557.597	551.129	707.327	712.803
3	347.199		SD	25.7182	35.7499	22.1131	83.269	51.1114	85.1332	125.337
3	387.452
3	385.475		Data from 6 biological repeats.
3	417.09
3	398.9
4	407.011
4	421.491
4	453.25
4	474.07
4	478.064
4	500.485
5	478.617
5	423.628
5	479.34
5	464.233
5	480.211
5	476.723
7	635.543
7	449.574
7	675.309
7	545.624
7	514.188
7	525.344
9	536.112
9	497.074
9	619.321
9	492.995
9	572.172
9	589.101
12	767.817
12	827.992
12	582.843
12	657.868
12	698.678
12	708.767
15	583.719
15	613.962
15	667.565
15	881.063
15	675.102
15	855.406

## Sheet: Figure S2I
Stage	dArea		Stage	3	4	5	7	9	12	15
3	0.543367		Mean	0.462798	0.26977	0.250213	0.150085	0.167092	0.105102	0.0907738
3	0.579082		SD	0.0820359	0.0588106	0.0407159	0.0398292	0.0339487	0.0292896	0.0343528
3	0.414541
3	0.427296		Data from 6 biological repeats.
3	0.36352
3	0.44898
4	0.33801
4	0.352041
4	0.239796
4	0.227041
4	0.23852
4	0.223214
5	0.223214
5	0.322704
5	0.223214
5	0.272959
5	0.219388
5	0.239796
7	0.122449
7	0.207908
7	0.0918367
7	0.156888
7	0.151786
7	0.169643
9	0.177296
9	0.223214
9	0.145408
9	0.177296
9	0.154337
9	0.125
12	0.0701531
12	0.147959
12	0.117347
12	0.0918367
12	0.0982143
15	0.112245
15	0.141582
15	0.0982143
15	0.0459184
15	0.0637755
15	0.0829082
