# Supplementary material for: Tension-driven multi-scale self-organisation in human iPSC-derived muscle fibers
Source: eLife. 2022 Aug 3;11:e76649. doi: 10.7554/eLife.76649 (PMC9377800; doi:10.7554/eLife.76649)
Supplement: Figure 4—source data 1. [file elife-76649-fig4-data1.xls]

## Sheet: Figure 4C+5B-C (raw)
Day	Image	Fiber	ValidPercent	ValidNumber_mm	ValidLength	Class (1 = myotube; 2 = immature; 3 = transitional; 4 = mature)						Data pooled from >3 techincal repeats from 2 biological repeats. In name of images, T08 and T10 represent two biological repeats and each unique image is one technical repeat.
2	'T08D02a'	'ROI-01_T08D02a_ZMask-C1.tif'	0	0	NaN	1
2	'T08D02a'	'ROI-02_T08D02a_ZMask-C1.tif'	0	0	NaN	1
2	'T08D02a'	'ROI-03_T08D02a_ZMask-C1.tif'	0.0559484	7.40506	7.55542	1
2	'T08D02a'	'ROI-04_T08D02a_ZMask-C1.tif'	0	0	NaN	1
2	'T08D02b'	'ROI-00_T08D02b_ZMask-C1.tif'	0	0	NaN	2
2	'T08D02b'	'ROI-01_T08D02b_ZMask-C1.tif'	0	0	NaN	1
2	'T08D02c'	'ROI-00_T08D02c_ZMask-C1.tif'	0	0	NaN	1
2	'T08D02c'	'ROI-01_T08D02c_ZMask-C1.tif'	0.119187	8.15643	14.6127	2
3	'T08D03a'	'ROI-00_T08D03a_ZMask-C1.tif'	0.0227638	3.22558	7.05726	3
3	'T08D03a'	'ROI-01_T08D03a_ZMask-C1.tif'	0.0794979	7.75303	10.2538	1
3	'T08D03a'	'ROI-02_T08D03a_ZMask-C1.tif'	0	0	NaN	1
3	'T08D03a'	'ROI-03_T08D03a_ZMask-C1.tif'	0.0861388	5.59291	15.4014	2
3	'T08D03a'	'ROI-04_T08D03a_ZMask-C1.tif'	0	0	NaN	2
3	'T08D03a'	'ROI-05_T08D03a_ZMask-C1.tif'	0	0	NaN	1
3	'T08D03a'	'ROI-06_T08D03a_ZMask-C1.tif'	0.0345861	2.77711	12.454	2
3	'T08D03a'	'ROI-07_T08D03a_ZMask-C1.tif'	0	0	NaN	2
3	'T08D03a'	'ROI-08_T08D03a_ZMask-C1.tif'	0.0260223	3.44419	7.55542	3
3	'T08D03b'	'ROI-01_T08D03b_ZMask-C1.tif'	0.0513383	5.28492	9.71411	3
3	'T08D03b'	'ROI-02_T08D03b_ZMask-C1.tif'	0.395663	29.0225	13.633	3
3	'T08D03c'	'ROI-00_T08D03c_ZMask-C1.tif'	0.0305433	2.80819	10.8765	1
3	'T08D03c'	'ROI-01_T08D03c_ZMask-C1.tif'	0.180775	9.52874	18.9716	3
3	'T08D03c'	'ROI-02_T08D03c_ZMask-C1.tif'	0.0539255	4.77571	11.2916	2
3	'T08D03c'	'ROI-03_T08D03c_ZMask-C1.tif'	0	0	NaN	2
3	'T08D03c'	'ROI-04_T08D03c_ZMask-C1.tif'	0.0311383	2.0494	15.1939	1
3	'T08D03c'	'ROI-05_T08D03c_ZMask-C1.tif'	0	0	NaN	1
3	'T08D03c'	'ROI-06_T08D03c_ZMask-C1.tif'	0	0	NaN	1
3	'T08D03d'	'ROI-00_T08D03d_ZMask-C1.tif'	0.0271687	2.87043	9.46503	2
3	'T08D03d'	'ROI-01_T08D03d_ZMask-C1.tif'	0	0	NaN	2
3	'T08D03d'	'ROI-02_T08D03d_ZMask-C1.tif'	0.0278293	3.19224	8.71779	1
3	'T08D03d'	'ROI-03_T08D03d_ZMask-C1.tif'	0	0	NaN	1
3	'T08D03d'	'ROI-04_T08D03d_ZMask-C1.tif'	0	0	NaN	1
3	'T08D03e'	'ROI-00_T08D03e_ZMask-C1.tif'	0.0355146	3.96065	8.96687	3
3	'T08D03e'	'ROI-01_T08D03e_ZMask-C1.tif'	0.116404	9.25419	12.5785	2
3	'T08D03e'	'ROI-02_T08D03e_ZMask-C1.tif'	0	0	NaN	2
3	'T08D03e'	'ROI-03_T08D03e_ZMask-C1.tif'	0.329897	18.6253	17.7123	3
3	'T08D03e'	'ROI-05_T08D03e_ZMask-C1.tif'	0	0	NaN	1
3	'T08D03e'	'ROI-07_T08D03e_ZMask-C1.tif'	0.148936	11.1418	13.3673	1
3	'T08D03f'	'ROI-00_T08D03f_ZMask-C1.tif'	0.0529745	6.82398	7.76299	1
3	'T08D03f'	'ROI-01_T08D03f_ZMask-C1.tif'	0	0	NaN	1
3	'T08D03f'	'ROI-02_T08D03f_ZMask-C1.tif'	0.368601	18.2698	20.1755	3
3	'T08D03f'	'ROI-03_T08D03f_ZMask-C1.tif'	0	0	NaN	2
3	'T08D03f'	'ROI-04_T08D03f_ZMask-C1.tif'	0	0	NaN	2
3	'T08D03f'	'ROI-05_T08D03f_ZMask-C1.tif'	0	0	NaN	1
3	'T08D03g'	'ROI-00_T08D03g_ZMask-C1.tif'	0.0222711	3.31161	6.72515	1
3	'T08D03g'	'ROI-01_T08D03g_ZMask-C1.tif'	0.0748431	5.81571	12.8691	2
3	'T08D03g'	'ROI-02_T08D03g_ZMask-C1.tif'	0.045829	3.10101	14.7787	2
3	'T08D03g'	'ROI-03_T08D03g_ZMask-C1.tif'	0.0833039	8.50288	9.79714	2
3	'T08D03g'	'ROI-04_T08D03g_ZMask-C1.tif'	0	0	NaN	2
3	'T08D03g'	'ROI-05_T08D03g_ZMask-C1.tif'	0.0319849	3.77684	8.46871	1
3	'T08D03g'	'ROI-06_T08D03g_ZMask-C1.tif'	0.032768	3.46201	9.46503	2
4	'T08D04a'	'ROI-00_T08D04a_ZMask-C1.tif'	0	0	NaN	2
4	'T08D04a'	'ROI-010_T08D04a_ZMask-C1.tif'	0	0	NaN	1
4	'T08D04a'	'ROI-011_T08D04a_ZMask-C1.tif'	0	0	NaN	1
4	'T08D04a'	'ROI-012_T08D04a_ZMask-C1.tif'	0	0	NaN	1
4	'T08D04a'	'ROI-013_T08D04a_ZMask-C1.tif'	0	0	NaN	1
4	'T08D04a'	'ROI-01_T08D04a_ZMask-C1.tif'	0.0219088	3.61475	6.06094	2
4	'T08D04a'	'ROI-02_T08D04a_ZMask-C1.tif'	0.386406	6.44599	59.9452	3
4	'T08D04a'	'ROI-03_T08D04a_ZMask-C1.tif'	0.112626	14.279	7.88753	2
4	'T08D04a'	'ROI-04_T08D04a_ZMask-C1.tif'	0	0	NaN	2
4	'T08D04a'	'ROI-05_T08D04a_ZMask-C1.tif'	0	0	NaN	2
4	'T08D04a'	'ROI-06_T08D04a_ZMask-C1.tif'	0	0	NaN	2
4	'T08D04a'	'ROI-07_T08D04a_ZMask-C1.tif'	0.0864604	6.10767	14.156	2
4	'T08D04a'	'ROI-08_T08D04a_ZMask-C1.tif'	0	0	NaN	1
4	'T08D04a'	'ROI-09_T08D04a_ZMask-C1.tif'	0	0	NaN	1
4	'T08D04b'	'ROI-00_T08D04b_ZMask-C1.tif'	0.0419236	2.97024	14.1145	1
4	'T08D04b'	'ROI-01_T08D04b_ZMask-C1.tif'	0	0	NaN	2
4	'T08D04b'	'ROI-02_T08D04b_ZMask-C1.tif'	0	0	NaN	2
4	'T08D04b'	'ROI-03_T08D04b_ZMask-C1.tif'	0.0184423	2.15655	8.55174	2
4	'T08D04b'	'ROI-04_T08D04b_ZMask-C1.tif'	0	0	NaN	1
4	'T08D04b'	'ROI-05_T08D04b_ZMask-C1.tif'	0.120823	10.3208	11.7068	1
4	'T08D04b'	'ROI-06_T08D04b_ZMask-C1.tif'	0	0	NaN	1
4	'T08D04b'	'ROI-07_T08D04b_ZMask-C1.tif'	0	0	NaN	1
4	'T08D04c'	'ROI-00_T08D04c_ZMask-C1.tif'	0	0	NaN	2
4	'T08D04c'	'ROI-01_T08D04c_ZMask-C1.tif'	0	0	NaN	2
4	'T08D04c'	'ROI-02_T08D04c_ZMask-C1.tif'	0	0	NaN	2
4	'T08D04c'	'ROI-03_T08D04c_ZMask-C1.tif'	0	0	NaN	2
4	'T08D04c'	'ROI-04_T08D04c_ZMask-C1.tif'	0	0	NaN	1
4	'T08D04c'	'ROI-05_T08D04c_ZMask-C1.tif'	0	0	NaN	1
4	'T08D04c'	'ROI-06_T08D04c_ZMask-C1.tif'	0.0806676	8.37575	9.63109	1
4	'T08D04d'	'ROI-00_T08D04d_ZMask-C1.tif'	0	0	NaN	1
4	'T08D04d'	'ROI-01_T08D04d_ZMask-C1.tif'	0.260448	12.0806	21.5592	3
4	'T08D04d'	'ROI-02_T08D04d_ZMask-C1.tif'	0	0	NaN	1
4	'T08D04d'	'ROI-03_T08D04d_ZMask-C1.tif'	0	0	NaN	2
4	'T08D04d'	'ROI-04_T08D04d_ZMask-C1.tif'	0.175474	9.71709	18.0583	2
4	'T08D04d'	'ROI-05_T08D04d_ZMask-C1.tif'	0	0	NaN	1
4	'T08D04d'	'ROI-06_T08D04d_ZMask-C1.tif'	0	0	NaN	2
4	'T08D04d'	'ROI-07_T08D04d_ZMask-C1.tif'	0	0	NaN	2
4	'T08D04d'	'ROI-08_T08D04d_ZMask-C1.tif'	0	0	NaN	1
4	'T08D04e'	'ROI-00_T08D04e_ZMask-C1.tif'	0	0	NaN	2
4	'T08D04e'	'ROI-01_T08D04e_ZMask-C1.tif'	0	0	NaN	3
4	'T08D04e'	'ROI-02_T08D04e_ZMask-C1.tif'	0	0	NaN	2
4	'T08D04e'	'ROI-05_T08D04e_ZMask-C1.tif'	0	0	NaN	1
4	'T08D04e'	'ROI-06_T08D04e_ZMask-C1.tif'	0	0	NaN	1
5	'T08D05a'	'ROI-00_T08D05a_ZMask-C1.tif'	0.611904	18.6477	32.814	3
5	'T08D05a'	'ROI-01_T08D05a_ZMask-C1.tif'	0.0714286	5.8129	12.2879	2
5	'T08D05a'	'ROI-02_T08D05a_ZMask-C1.tif'	0.0768116	5.81852	13.2012	3
5	'T08D05a'	'ROI-03_T08D05a_ZMask-C1.tif'	0.668563	8.56638	78.045	4
5	'T08D05b'	'ROI-00_T08D05b_ZMask-C1.tif'	0.0942819	4.60674	20.4661	2
5	'T08D05b'	'ROI-01_T08D05b_ZMask-C1.tif'	0.170921	8.14494	20.985	2
5	'T08D05b'	'ROI-02_T08D05b_ZMask-C1.tif'	0.101952	7.46472	13.6579	2
5	'T08D05b'	'ROI-03_T08D05b_ZMask-C1.tif'	0.166954	10.392	16.0656	3
5	'T08D05b'	'ROI-04_T08D05b_ZMask-C1.tif'	0.0639197	6.36256	10.0462	3
5	'T08D05b'	'ROI-05_T08D05b_ZMask-C1.tif'	0.0839883	5.40954	15.526	3
5	'T08D05b'	'ROI-06_T08D05b_ZMask-C1.tif'	0.446412	22.4498	19.8849	4
5	'T08D05b'	'ROI-07_T08D05b_ZMask-C1.tif'	0.0232439	3.07646	7.55542	3
5	'T08D05b'	'ROI-08_T08D05b_ZMask-C1.tif'	0.150567	9.11299	16.5223	3
5	'T08D05c'	'ROI-00_T08D05c_ZMask-C1.tif'	0.27441	4.37181	62.7681	3
5	'T08D05c'	'ROI-010_T08D05c_ZMask-C1.tif'	0.0281323	3.13736	8.96687	1
5	'T08D05c'	'ROI-011_T08D05c_ZMask-C1.tif'	0	0	NaN	1
5	'T08D05c'	'ROI-01_T08D05c_ZMask-C1.tif'	0	0	NaN	2
5	'T08D05c'	'ROI-02_T08D05c_ZMask-C1.tif'	0.64722	27.4483	23.5796	3
5	'T08D05c'	'ROI-03_T08D05c_ZMask-C1.tif'	0.115959	14.1076	8.21963	2
5	'T08D05c'	'ROI-04_T08D05c_ZMask-C1.tif'	0.193269	11.5811	16.6883	3
5	'T08D05c'	'ROI-05_T08D05c_ZMask-C1.tif'	0.0637037	5.94782	10.7104	2
5	'T08D05c'	'ROI-06_T08D05c_ZMask-C1.tif'	0	0	NaN	2
5	'T08D05c'	'ROI-07_T08D05c_ZMask-C1.tif'	0.066638	5.17813	12.8691	2
5	'T08D05c'	'ROI-08_T08D05c_ZMask-C1.tif'	0.269995	22.2734	12.1219	3
5	'T08D05c'	'ROI-09_T08D05c_ZMask-C1.tif'	0	0	NaN	2
5	'T08D05d'	'ROI-00_T08D05d_ZMask-C1.tif'	0.0427422	6.68572	6.39305	2
5	'T08D05d'	'ROI-010_T08D05d_ZMask-C1.tif'	0	0	NaN	2
5	'T08D05d'	'ROI-011_T08D05d_ZMask-C1.tif'	0.512203	26.0458	19.6654	3
5	'T08D05d'	'ROI-012_T08D05d_ZMask-C1.tif'	0.0560239	6.55117	8.55174	2
5	'T08D05d'	'ROI-013_T08D05d_ZMask-C1.tif'	0.412754	20.9467	19.705	3
5	'T08D05d'	'ROI-014_T08D05d_ZMask-C1.tif'	0	0	NaN	2
5	'T08D05d'	'ROI-01_T08D05d_ZMask-C1.tif'	0	0	NaN	2
5	'T08D05d'	'ROI-02_T08D05d_ZMask-C1.tif'	0.101854	3.05927	33.2937	3
5	'T08D05d'	'ROI-03_T08D05d_ZMask-C1.tif'	0.0483784	3.25523	14.8618	2
5	'T08D05d'	'ROI-04_T08D05d_ZMask-C1.tif'	0.437867	20.1804	21.6976	3
5	'T08D05d'	'ROI-05_T08D05d_ZMask-C1.tif'	0.161013	8.39521	19.1791	3
5	'T08D05d'	'ROI-06_T08D05d_ZMask-C1.tif'	0.0829896	5.84534	14.1975	2
5	'T08D05d'	'ROI-07_T08D05d_ZMask-C1.tif'	0	0	NaN	2
5	'T08D05d'	'ROI-08_T08D05d_ZMask-C1.tif'	0.0251068	3.21697	7.8045	2
5	'T08D05d'	'ROI-09_T08D05d_ZMask-C1.tif'	0.0428426	4.09532	10.4614	1
5	'T08D05e'	'ROI-00_T08D05e_ZMask-C1.tif'	0.0193927	3.07332	6.31002	2
5	'T08D05e'	'ROI-010_T08D05e_ZMask-C1.tif'	0.0724234	7.45548	9.71411	3
5	'T08D05e'	'ROI-011_T08D05e_ZMask-C1.tif'	0	0	NaN	3
5	'T08D05e'	'ROI-012_T08D05e_ZMask-C1.tif'	0	0	NaN	2
5	'T08D05e'	'ROI-013_T08D05e_ZMask-C1.tif'	0.0419764	5.26643	7.97055	3
5	'T08D05e'	'ROI-01_T08D05e_ZMask-C1.tif'	0.0758621	4.37181	17.3526	3
5	'T08D05e'	'ROI-02_T08D05e_ZMask-C1.tif'	0.119311	5.32229	22.4172	2
5	'T08D05e'	'ROI-03_T08D05e_ZMask-C1.tif'	0.0789707	3.56236	22.1681	2
5	'T08D05e'	'ROI-04_T08D05e_ZMask-C1.tif'	0	0	NaN	2
5	'T08D05e'	'ROI-05_T08D05e_ZMask-C1.tif'	0	0	NaN	2
5	'T08D05e'	'ROI-06_T08D05e_ZMask-C1.tif'	0	0	NaN	2
5	'T08D05e'	'ROI-07_T08D05e_ZMask-C1.tif'	0.0709949	5.62556	12.62	2
5	'T08D05e'	'ROI-08_T08D05e_ZMask-C1.tif'	0	0	NaN	1
5	'T08D05e'	'ROI-09_T08D05e_ZMask-C1.tif'	0.0622361	6.63356	9.38201	3
5	'T08D05f'	'ROI-00_T08D05f_ZMask-C1.tif'	0.0846917	8.53603	9.92168	2
5	'T08D05f'	'ROI-010_T08D05f_ZMask-C1.tif'	0	0	NaN	1
5	'T08D05f'	'ROI-011_T08D05f_ZMask-C1.tif'	0	0	NaN	2
5	'T08D05f'	'ROI-01_T08D05f_ZMask-C1.tif'	0	0	NaN	1
5	'T08D05f'	'ROI-02_T08D05f_ZMask-C1.tif'	0	0	NaN	2
5	'T08D05f'	'ROI-03_T08D05f_ZMask-C1.tif'	0	0	NaN	2
5	'T08D05f'	'ROI-04_T08D05f_ZMask-C1.tif'	0	0	NaN	2
5	'T08D05f'	'ROI-05_T08D05f_ZMask-C1.tif'	0.0234918	2.26355	10.3783	3
5	'T08D05f'	'ROI-06_T08D05f_ZMask-C1.tif'	0	0	NaN	2
5	'T08D05f'	'ROI-07_T08D05f_ZMask-C1.tif'	0	0	NaN	1
5	'T08D05f'	'ROI-08_T08D05f_ZMask-C1.tif'	0.70557	18.2952	38.5659	4
5	'T08D05f'	'ROI-09_T08D05f_ZMask-C1.tif'	0.0224039	3.64648	6.14397	3
5	'T08D05g'	'ROI-00_T08D05g_ZMask-C1.tif'	0	0	NaN	2
5	'T08D05g'	'ROI-010_T08D05g_ZMask-C1.tif'	0.0213173	3.2917	6.47607	2
5	'T08D05g'	'ROI-011_T08D05g_ZMask-C1.tif'	0	0	NaN	3
5	'T08D05g'	'ROI-012_T08D05g_ZMask-C1.tif'	0	0	NaN	2
5	'T08D05g'	'ROI-01_T08D05g_ZMask-C1.tif'	0.182376	7.39597	24.6589	3
5	'T08D05g'	'ROI-02_T08D05g_ZMask-C1.tif'	0	0	NaN	1
5	'T08D05g'	'ROI-03_T08D05g_ZMask-C1.tif'	0.106997	6.15134	17.3941	3
5	'T08D05g'	'ROI-04_T08D05g_ZMask-C1.tif'	0.0481225	4.39093	10.9595	3
5	'T08D05g'	'ROI-05_T08D05g_ZMask-C1.tif'	0.0491044	4.84779	10.1292	3
5	'T08D05g'	'ROI-06_T08D05g_ZMask-C1.tif'	0.207455	13.0139	15.9411	3
5	'T08D05g'	'ROI-07_T08D05g_ZMask-C1.tif'	0.0826693	11.9963	6.89121	3
5	'T08D05g'	'ROI-08_T08D05g_ZMask-C1.tif'	0.169581	9.79612	17.311	3
5	'T08D05g'	'ROI-09_T08D05g_ZMask-C1.tif'	0.086013	9.50431	9.0499	3
5	'T08D05h'	'ROI-00_T08D05h_ZMask-C1.tif'	0	0	NaN	2
5	'T08D05h'	'ROI-010_T08D05h_ZMask-C1.tif'	0	0	NaN	2
5	'T08D05h'	'ROI-011_T08D05h_ZMask-C1.tif'	0	0	NaN	2
5	'T08D05h'	'ROI-012_T08D05h_ZMask-C1.tif'	0.049431	4.28319	11.5407	3
5	'T08D05h'	'ROI-013_T08D05h_ZMask-C1.tif'	0.0756189	8.16842	9.25747	3
5	'T08D05h'	'ROI-014_T08D05h_ZMask-C1.tif'	0	0	NaN	2
5	'T08D05h'	'ROI-01_T08D05h_ZMask-C1.tif'	0	0	NaN	2
5	'T08D05h'	'ROI-02_T08D05h_ZMask-C1.tif'	0.0547297	8.13806	6.72515	3
5	'T08D05h'	'ROI-03_T08D05h_ZMask-C1.tif'	0	0	NaN	2
5	'T08D05h'	'ROI-04_T08D05h_ZMask-C1.tif'	0	0	NaN	3
5	'T08D05h'	'ROI-05_T08D05h_ZMask-C1.tif'	0	0	NaN	2
5	'T08D05h'	'ROI-06_T08D05h_ZMask-C1.tif'	0.505495	7.35307	68.746	4
5	'T08D05h'	'ROI-07_T08D05h_ZMask-C1.tif'	0.0742071	3.60393	20.5906	3
5	'T08D05h'	'ROI-08_T08D05h_ZMask-C1.tif'	0	0	NaN	3
5	'T08D05h'	'ROI-09_T08D05h_ZMask-C1.tif'	0.127603	6.4305	19.8434	3
7	'T08D07a'	'ROI-00_T08D07a_ZMask-C1.tif'	0.326035	4.79472	67.9988	3
7	'T08D07a'	'ROI-010_T08D07a_ZMask-C1.tif'	0	0	NaN	1
7	'T08D07a'	'ROI-01_T08D07a_ZMask-C1.tif'	0.29416	17.3675	16.9374	3
7	'T08D07a'	'ROI-02_T08D07a_ZMask-C1.tif'	0.0855489	7.74721	11.0425	3
7	'T08D07a'	'ROI-03_T08D07a_ZMask-C1.tif'	0.0648561	4.88218	13.2843	2
7	'T08D07a'	'ROI-04_T08D07a_ZMask-C1.tif'	0.385922	19.4892	19.8018	3
7	'T08D07a'	'ROI-05_T08D07a_ZMask-C1.tif'	0.124268	5.42293	22.9153	3
7	'T08D07a'	'ROI-06_T08D07a_ZMask-C1.tif'	0	0	NaN	2
7	'T08D07a'	'ROI-07_T08D07a_ZMask-C1.tif'	0.160384	16.5104	9.71411	2
7	'T08D07a'	'ROI-08_T08D07a_ZMask-C1.tif'	0.166252	5.99519	27.7309	3
7	'T08D07a'	'ROI-09_T08D07a_ZMask-C1.tif'	0	0	NaN	1
7	'T08D07b'	'ROI-00_T08D07b_ZMask-C1.tif'	0.30831	12.4715	24.7212	3
7	'T08D07b'	'ROI-010_T08D07b_ZMask-C1.tif'	0	0	NaN	2
7	'T08D07b'	'ROI-011_T08D07b_ZMask-C1.tif'	1	7.34411	136.164	4
7	'T08D07b'	'ROI-012_T08D07b_ZMask-C1.tif'	0.301864	21.7276	13.8931	3
7	'T08D07b'	'ROI-013_T08D07b_ZMask-C1.tif'	0.438528	13.4311	32.6502	3
7	'T08D07b'	'ROI-014_T08D07b_ZMask-C1.tif'	0.262136	10.6305	24.6589	3
7	'T08D07b'	'ROI-015_T08D07b_ZMask-C1.tif'	0.181481	4.95652	36.6147	3
7	'T08D07b'	'ROI-016_T08D07b_ZMask-C1.tif'	0	0	NaN	2
7	'T08D07b'	'ROI-01_T08D07b_ZMask-C1.tif'	0.136066	8.29785	16.3978	3
7	'T08D07b'	'ROI-02_T08D07b_ZMask-C1.tif'	0.252155	9.43765	26.718	3
7	'T08D07b'	'ROI-03_T08D07b_ZMask-C1.tif'	0.189406	11.1281	17.0205	3
7	'T08D07b'	'ROI-04_T08D07b_ZMask-C1.tif'	0.0752754	7.37107	10.2123	2
7	'T08D07b'	'ROI-05_T08D07b_ZMask-C1.tif'	0.433886	12.6229	34.373	3
7	'T08D07b'	'ROI-06_T08D07b_ZMask-C1.tif'	0	0	NaN	2
7	'T08D07b'	'ROI-07_T08D07b_ZMask-C1.tif'	0	0	NaN	2
7	'T08D07b'	'ROI-08_T08D07b_ZMask-C1.tif'	0.0931298	9.19415	10.1292	2
7	'T08D07b'	'ROI-09_T08D07b_ZMask-C1.tif'	0.490846	14.001	35.058	4
7	'T08D07c'	'ROI-00_T08D07c_ZMask-C1.tif'	0	0	NaN	2
7	'T08D07c'	'ROI-010_T08D07c_ZMask-C1.tif'	0.176289	8.27789	21.2963	3
7	'T08D07c'	'ROI-011_T08D07c_ZMask-C1.tif'	0	0	NaN	1
7	'T08D07c'	'ROI-012_T08D07c_ZMask-C1.tif'	0.752558	15.402	48.8612	3
7	'T08D07c'	'ROI-01_T08D07c_ZMask-C1.tif'	0.275516	12.7386	21.6284	3
7	'T08D07c'	'ROI-02_T08D07c_ZMask-C1.tif'	0.241617	16.5976	14.5573	3
7	'T08D07c'	'ROI-03_T08D07c_ZMask-C1.tif'	0.474697	18.6966	25.3895	4
7	'T08D07c'	'ROI-04_T08D07c_ZMask-C1.tif'	0.371857	21.2516	17.4979	4
7	'T08D07c'	'ROI-05_T08D07c_ZMask-C1.tif'	0.416689	16.1582	25.7881	4
7	'T08D07c'	'ROI-07_T08D07c_ZMask-C1.tif'	0.111535	5.74086	19.4282	3
7	'T08D07c'	'ROI-08_T08D07c_ZMask-C1.tif'	0.365823	22.869	15.9965	4
7	'T08D07c'	'ROI-09_T08D07c_ZMask-C1.tif'	0.804516	4.05943	198.184	4
7	'T08D07d'	'ROI-00_T08D07d_ZMask-C1.tif'	0.222613	4.71218	47.2421	2
7	'T08D07d'	'ROI-01_T08D07d_ZMask-C1.tif'	0.0354725	3.2614	10.8765	2
7	'T08D07d'	'ROI-02_T08D07d_ZMask-C1.tif'	0.102949	6.2309	16.5223	1
7	'T08D07d'	'ROI-03_T08D07d_ZMask-C1.tif'	0.244769	19.0199	12.8691	2
7	'T08D07d'	'ROI-04_T08D07d_ZMask-C1.tif'	0	0	NaN	2
7	'T08D07d'	'ROI-06_T08D07d_ZMask-C1.tif'	0.285193	26.3552	10.8211	3
7	'T08D07d'	'ROI-07_T08D07d_ZMask-C1.tif'	0	0	NaN	1
7	'T08D07d'	'ROI-08_T08D07d_ZMask-C1.tif'	0	0	NaN	1
7	'T08D07d'	'ROI-09_T08D07d_ZMask-C1.tif'	0	0	NaN	1
7	'T08D07e'	'ROI-00_T08D07e_ZMask-C1.tif'	0.460973	19.6883	23.4135	3
7	'T08D07e'	'ROI-010_T08D07e_ZMask-C1.tif'	0	0	NaN	1
7	'T08D07e'	'ROI-011_T08D07e_ZMask-C1.tif'	0.105395	15.1121	6.97423	2
7	'T08D07e'	'ROI-012_T08D07e_ZMask-C1.tif'	0	0	NaN	2
7	'T08D07e'	'ROI-013_T08D07e_ZMask-C1.tif'	0.132802	15.9951	8.30266	2
7	'T08D07e'	'ROI-01_T08D07e_ZMask-C1.tif'	0.689582	21.8855	31.5086	3
7	'T08D07e'	'ROI-02_T08D07e_ZMask-C1.tif'	0.278552	14.3784	19.3729	3
7	'T08D07e'	'ROI-03_T08D07e_ZMask-C1.tif'	0.1256	9.63547	13.0352	2
7	'T08D07e'	'ROI-04_T08D07e_ZMask-C1.tif'	0.413625	23.444	17.6432	3
7	'T08D07e'	'ROI-05_T08D07e_ZMask-C1.tif'	0.54474	26.2862	20.7234	3
7	'T08D07e'	'ROI-06_T08D07e_ZMask-C1.tif'	0	0	NaN	1
7	'T08D07e'	'ROI-07_T08D07e_ZMask-C1.tif'	0	0	NaN	2
7	'T08D07e'	'ROI-08_T08D07e_ZMask-C1.tif'	0.244774	16.2432	15.0693	2
9	'T08D09a'	'ROI-00_T08D09a_ZMask-C1.tif'	1	8.30071	120.472	4
9	'T08D09a'	'ROI-010_T08D09a_ZMask-C1.tif'	0.759398	19.4055	39.1332	3
9	'T08D09a'	'ROI-011_T08D09a_ZMask-C1.tif'	0.865731	12.0685	71.735	4
9	'T08D09a'	'ROI-012_T08D09a_ZMask-C1.tif'	1	7.59895	131.597	4
9	'T08D09a'	'ROI-013_T08D09a_ZMask-C1.tif'	1	3.99878	250.076	4
9	'T08D09a'	'ROI-014_T08D09a_ZMask-C1.tif'	0.86555	5.45239	158.747	4
9	'T08D09a'	'ROI-015_T08D09a_ZMask-C1.tif'	0.479957	13.0491	36.7808	4
9	'T08D09a'	'ROI-016_T08D09a_ZMask-C1.tif'	0.371876	8.02688	46.3288	4
9	'T08D09a'	'ROI-017_T08D09a_ZMask-C1.tif'	0.25863	13.6325	18.9716	3
9	'T08D09a'	'ROI-01_T08D09a_ZMask-C1.tif'	0.285968	21.3931	13.3673	3
9	'T08D09a'	'ROI-02_T08D09a_ZMask-C1.tif'	0.0667341	6.08915	10.9595	2
9	'T08D09a'	'ROI-03_T08D09a_ZMask-C1.tif'	0.730891	16.3424	44.7237	4
9	'T08D09a'	'ROI-04_T08D09a_ZMask-C1.tif'	0.139862	11.8352	11.8175	3
9	'T08D09a'	'ROI-05_T08D09a_ZMask-C1.tif'	0.803273	20.5324	39.1221	4
9	'T08D09a'	'ROI-06_T08D09a_ZMask-C1.tif'	0.504453	22.9854	21.9467	3
9	'T08D09a'	'ROI-07_T08D09a_ZMask-C1.tif'	0.709647	11.5037	61.6888	4
9	'T08D09a'	'ROI-08_T08D09a_ZMask-C1.tif'	0.878414	7.83117	112.169	4
9	'T08D09a'	'ROI-09_T08D09a_ZMask-C1.tif'	0.778065	15.5411	50.065	4
9	'T08D09b'	'ROI-00_T08D09b_ZMask-C1.tif'	0.899404	15.9422	56.4166	4
9	'T08D09b'	'ROI-010_T08D09b_ZMask-C1.tif'	0.854029	12.2092	69.9499	3
9	'T08D09b'	'ROI-011_T08D09b_ZMask-C1.tif'	0	0	NaN	2
9	'T08D09b'	'ROI-012_T08D09b_ZMask-C1.tif'	0.487872	6.63965	73.4785	3
9	'T08D09b'	'ROI-013_T08D09b_ZMask-C1.tif'	0.388732	13.5711	28.6442	2
9	'T08D09b'	'ROI-014_T08D09b_ZMask-C1.tif'	0.159541	7.68624	20.7567	2
9	'T08D09b'	'ROI-015_T08D09b_ZMask-C1.tif'	1	9.54385	104.78	4
9	'T08D09b'	'ROI-016_T08D09b_ZMask-C1.tif'	0.047561	7.34411	6.47607	2
9	'T08D09b'	'ROI-01_T08D09b_ZMask-C1.tif'	0.364476	22.2384	16.3895	3
9	'T08D09b'	'ROI-02_T08D09b_ZMask-C1.tif'	0.309402	13.7257	22.5417	3
9	'T08D09b'	'ROI-03_T08D09b_ZMask-C1.tif'	0.649684	14.2705	45.5263	3
9	'T08D09b'	'ROI-04_T08D09b_ZMask-C1.tif'	0.750605	21.8723	34.3177	4
9	'T08D09b'	'ROI-05_T08D09b_ZMask-C1.tif'	0.158951	4.93418	32.2143	3
9	'T08D09b'	'ROI-06_T08D09b_ZMask-C1.tif'	0.108098	13.2404	8.16428	3
9	'T08D09b'	'ROI-07_T08D09b_ZMask-C1.tif'	0.651384	19.8998	32.7332	4
9	'T08D09b'	'ROI-08_T08D09b_ZMask-C1.tif'	0	0	NaN	1
9	'T08D09b'	'ROI-09_T08D09b_ZMask-C1.tif'	0.0717997	5.68934	12.62	3
9	'T08D09c'	'ROI-00_T08D09c_ZMask-C1.tif'	0.38221	25.1098	15.2215	3
9	'T08D09c'	'ROI-010_T08D09c_ZMask-C1.tif'	0.924781	5.55807	166.385	3
9	'T08D09c'	'ROI-011_T08D09c_ZMask-C1.tif'	0.952569	7.93434	120.056	4
9	'T08D09c'	'ROI-012_T08D09c_ZMask-C1.tif'	1	8.85613	112.916	4
9	'T08D09c'	'ROI-013_T08D09c_ZMask-C1.tif'	0.32672	15.9317	20.5076	2
9	'T08D09c'	'ROI-01_T08D09c_ZMask-C1.tif'	0.474359	16.2542	29.1838	2
9	'T08D09c'	'ROI-02_T08D09c_ZMask-C1.tif'	0.582262	21.3647	27.2535	4
9	'T08D09c'	'ROI-03_T08D09c_ZMask-C1.tif'	0.790751	13.7532	57.4959	4
9	'T08D09c'	'ROI-04_T08D09c_ZMask-C1.tif'	0.149203	11.6314	12.8276	2
9	'T08D09c'	'ROI-05_T08D09c_ZMask-C1.tif'	0.589295	18.5965	31.6885	3
9	'T08D09c'	'ROI-06_T08D09c_ZMask-C1.tif'	0.772345	14.4822	53.3308	4
9	'T08D09c'	'ROI-07_T08D09c_ZMask-C1.tif'	0.421714	10.8069	39.0225	3
9	'T08D09c'	'ROI-08_T08D09c_ZMask-C1.tif'	0.596921	17.167	34.7715	3
9	'T08D09c'	'ROI-09_T08D09c_ZMask-C1.tif'	0.555016	19.4892	28.4781	4
9	'T08D09d'	'ROI-00_T08D09d_ZMask-C1.tif'	0	0	NaN	2
9	'T08D09d'	'ROI-010_T08D09d_ZMask-C1.tif'	0.0773351	8.0645	9.58957	2
9	'T08D09d'	'ROI-011_T08D09d_ZMask-C1.tif'	0.527284	15.5561	33.8956	3
9	'T08D09d'	'ROI-012_T08D09d_ZMask-C1.tif'	0	0	NaN	2
9	'T08D09d'	'ROI-013_T08D09d_ZMask-C1.tif'	0.431982	9.12795	47.3252	3
9	'T08D09d'	'ROI-014_T08D09d_ZMask-C1.tif'	0.61245	14.0935	43.4561	4
9	'T08D09d'	'ROI-015_T08D09d_ZMask-C1.tif'	0.300157	18.9277	15.8581	2
9	'T08D09d'	'ROI-02_T08D09d_ZMask-C1.tif'	0.668836	17.4177	38.3998	4
9	'T08D09d'	'ROI-03_T08D09d_ZMask-C1.tif'	0.298275	20.2681	14.7165	3
9	'T08D09d'	'ROI-04_T08D09d_ZMask-C1.tif'	0.933389	10.0916	92.4916	4
9	'T08D09d'	'ROI-05_T08D09d_ZMask-C1.tif'	0.340894	16.0698	21.2133	3
9	'T08D09d'	'ROI-06_T08D09d_ZMask-C1.tif'	0.527911	17.8105	29.6405	3
9	'T08D09d'	'ROI-07_T08D09d_ZMask-C1.tif'	0.334612	13.8653	24.1331	3
9	'T08D09d'	'ROI-08_T08D09d_ZMask-C1.tif'	0.185567	15.521	11.9558	3
9	'T08D09d'	'ROI-09_T08D09d_ZMask-C1.tif'	0.56543	19.6402	28.7895	4
9	'T08D09e'	'ROI-00_T08D09e_ZMask-C1.tif'	0.554565	8.47993	65.3973	4
9	'T08D09e'	'ROI-01_T08D09e_ZMask-C1.tif'	0.820165	17.754	46.196	4
9	'T08D09e'	'ROI-02_T08D09e_ZMask-C1.tif'	0.887254	7.4887	118.479	4
9	'T08D09e'	'ROI-03_T08D09e_ZMask-C1.tif'	0.351521	17.7612	19.7915	3
9	'T08D09e'	'ROI-04_T08D09e_ZMask-C1.tif'	0.0569219	7.1664	7.94288	3
9	'T08D09e'	'ROI-05_T08D09e_ZMask-C1.tif'	0.518219	22.1648	23.3803	3
12	'T08D12a'	'ROI-00_T08D12a_ZMask-C1.tif'	0.642994	16.4495	39.0889	4
12	'T08D12a'	'ROI-010_T08D12a_ZMask-C1.tif'	0.190904	15.9232	11.989	3
12	'T08D12a'	'ROI-01_T08D12a_ZMask-C1.tif'	0.343912	22.0525	15.5952	3
12	'T08D12a'	'ROI-02_T08D12a_ZMask-C1.tif'	0.670987	13.7754	48.7089	4
12	'T08D12a'	'ROI-03_T08D12a_ZMask-C1.tif'	0.264613	16.8629	15.692	3
12	'T08D12a'	'ROI-04_T08D12a_ZMask-C1.tif'	0.849949	18.5678	45.7753	4
12	'T08D12a'	'ROI-05_T08D12a_ZMask-C1.tif'	0.0370473	3.32992	11.1256	2
12	'T08D12a'	'ROI-06_T08D12a_ZMask-C1.tif'	0.0583366	4.74747	12.2879	2
12	'T08D12a'	'ROI-07_T08D12a_ZMask-C1.tif'	0.19803	14.8299	13.3534	3
12	'T08D12a'	'ROI-08_T08D12a_ZMask-C1.tif'	0	0	NaN	1
12	'T08D12a'	'ROI-09_T08D12a_ZMask-C1.tif'	0.613119	20.1545	30.4209	4
12	'T08D12b'	'ROI-00_T08D12b_ZMask-C1.tif'	0.305158	25.8832	11.7898	3
12	'T08D12b'	'ROI-01_T08D12b_ZMask-C1.tif'	0.698333	12.0443	57.9802	3
12	'T08D12b'	'ROI-02_T08D12b_ZMask-C1.tif'	0.622509	28.2399	22.0436	3
12	'T08D12b'	'ROI-03_T08D12b_ZMask-C1.tif'	0.561781	18.4871	30.3877	4
12	'T08D12b'	'ROI-04_T08D12b_ZMask-C1.tif'	0.524924	13.6454	38.469	3
12	'T08D12b'	'ROI-05_T08D12b_ZMask-C1.tif'	0.76139	7.03524	108.225	4
12	'T08D12b'	'ROI-06_T08D12b_ZMask-C1.tif'	0.85685	4.94025	173.443	4
12	'T08D12b'	'ROI-07_T08D12b_ZMask-C1.tif'	0.523222	8.74044	59.8622	2
12	'T08D12c'	'ROI-00_T08D12c_ZMask-C1.tif'	0.0413712	3.5592	11.6237	1
12	'T08D12c'	'ROI-010_T08D12c_ZMask-C1.tif'	0.189726	8.24954	22.9984	2
12	'T08D12c'	'ROI-01_T08D12c_ZMask-C1.tif'	0.371782	11.6992	31.7784	3
12	'T08D12c'	'ROI-02_T08D12c_ZMask-C1.tif'	0.201117	4.48579	44.8344	2
12	'T08D12c'	'ROI-03_T08D12c_ZMask-C1.tif'	0.492177	15.4454	31.8656	3
12	'T08D12c'	'ROI-04_T08D12c_ZMask-C1.tif'	0.281048	4.57438	61.4397	2
12	'T08D12c'	'ROI-05_T08D12c_ZMask-C1.tif'	0.400617	16.5104	24.2645	3
12	'T08D12c'	'ROI-06_T08D12c_ZMask-C1.tif'	0.292674	17.9164	16.3355	2
12	'T08D12c'	'ROI-07_T08D12c_ZMask-C1.tif'	0.410131	18.3771	22.3176	4
12	'T08D12c'	'ROI-08_T08D12c_ZMask-C1.tif'	0.252747	20.3624	12.4125	2
12	'T08D12c'	'ROI-09_T08D12c_ZMask-C1.tif'	0.899457	8.18229	109.927	4
12	'T08D12d'	'ROI-00_T08D12d_ZMask-C1.tif'	0.221137	14.2621	15.5052	2
12	'T08D12d'	'ROI-01_T08D12d_ZMask-C1.tif'	0.2361	19.9906	11.8105	2
12	'T08D12d'	'ROI-02_T08D12d_ZMask-C1.tif'	0.276734	18.4658	14.9863	3
12	'T08D12d'	'ROI-03_T08D12d_ZMask-C1.tif'	0.677034	17.424	38.8564	4
12	'T08D12d'	'ROI-04_T08D12d_ZMask-C1.tif'	0.142857	5.93317	24.0777	3
12	'T08D12e'	'ROI-00_T08D12e_ZMask-C1.tif'	0.0824588	6.01916	13.6994	1
12	'T08D12e'	'ROI-010_T08D12e_ZMask-C1.tif'	0.414513	21.3174	19.4448	3
12	'T08D12e'	'ROI-01_T08D12e_ZMask-C1.tif'	0.0705386	9.68194	7.28558	2
12	'T08D12e'	'ROI-02_T08D12e_ZMask-C1.tif'	0.309679	17.8805	17.3193	3
12	'T08D12e'	'ROI-03_T08D12e_ZMask-C1.tif'	0.745262	15.98	46.6372	4
12	'T08D12e'	'ROI-04_T08D12e_ZMask-C1.tif'	0.685922	8.3323	82.3209	4
12	'T08D12e'	'ROI-05_T08D12e_ZMask-C1.tif'	0.0600075	4.48913	13.3673	2
12	'T08D12e'	'ROI-06_T08D12e_ZMask-C1.tif'	0.16413	7.9711	20.5906	2
12	'T08D12e'	'ROI-07_T08D12e_ZMask-C1.tif'	0.211579	9.50868	22.2511	2
12	'T08D12e'	'ROI-08_T08D12e_ZMask-C1.tif'	0.216625	12.1353	17.8507	3
12	'T08D12e'	'ROI-09_T08D12e_ZMask-C1.tif'	0.635653	9.41699	67.5006	3
15	'T08D15a'	'ROI-00_T08D15a_ZMask-C1.tif'	0.624678	15.521	40.2471	4
15	'T08D15a'	'ROI-01_T08D15a_ZMask-C1.tif'	0.858658	9.28988	92.4294	4
15	'T08D15a'	'ROI-02_T08D15a_ZMask-C1.tif'	1	3.28811	304.126	4
15	'T08D15a'	'ROI-03_T08D15a_ZMask-C1.tif'	1	3.43143	291.423	4
15	'T08D15a'	'ROI-04_T08D15a_ZMask-C1.tif'	0.14638	14.1421	10.3506	3
15	'T08D15b'	'ROI-00_T08D15b_ZMask-C1.tif'	0.605789	16.6014	36.4902	4
15	'T08D15b'	'ROI-01_T08D15b_ZMask-C1.tif'	1	2.55339	391.636	4
15	'T08D15b'	'ROI-02_T08D15b_ZMask-C1.tif'	0.848359	13.63	62.2423	4
15	'T08D15b'	'ROI-03_T08D15b_ZMask-C1.tif'	1	7.30402	136.911	4
15	'T08D15b'	'ROI-04_T08D15b_ZMask-C1.tif'	0.370696	4.23202	87.5931	3
15	'T08D15b'	'ROI-05_T08D15b_ZMask-C1.tif'	0.757058	10.5444	71.7973	4
15	'T08D15b'	'ROI-06_T08D15b_ZMask-C1.tif'	1	4.92611	203	4
15	'T08D15b'	'ROI-07_T08D15b_ZMask-C1.tif'	0.478702	12.2153	39.1886	3
15	'T08D15b'	'ROI-08_T08D15b_ZMask-C1.tif'	0.66079	21.9653	30.0833	3
15	'T08D15c'	'ROI-00_T08D15c_ZMask-C1.tif'	0.134734	6.17025	21.836	3
15	'T08D15c'	'ROI-01_T08D15c_ZMask-C1.tif'	0.91983	9.32946	98.5941	4
15	'T08D15c'	'ROI-02_T08D15c_ZMask-C1.tif'	0.359988	17.385	20.7068	4
15	'T08D15c'	'ROI-03_T08D15c_ZMask-C1.tif'	1	5.74908	173.941	4
15	'T08D15c'	'ROI-04_T08D15c_ZMask-C1.tif'	0.524454	13.5941	38.5797	4
15	'T08D15c'	'ROI-05_T08D15c_ZMask-C1.tif'	0.794226	22.1947	35.7845	4
15	'T08D15c'	'ROI-06_T08D15c_ZMask-C1.tif'	0.503983	8.72146	57.7865	3
15	'T08D15c'	'ROI-07_T08D15c_ZMask-C1.tif'	0.125496	9.56659	13.1182	2
15	'T08D15c'	'ROI-08_T08D15c_ZMask-C1.tif'	0.83912	17.6689	47.4912	4
15	'T08D15d'	'ROI-00_T08D15d_ZMask-C1.tif'	0.615589	21.3363	28.8517	4
15	'T08D15d'	'ROI-01_T08D15d_ZMask-C1.tif'	0.507331	15.6981	32.3181	4
15	'T08D15d'	'ROI-02_T08D15d_ZMask-C1.tif'	0.56205	25.5068	22.0353	3
15	'T08D15d'	'ROI-03_T08D15d_ZMask-C1.tif'	0.494105	17.2123	28.7064	4
15	'T08D15d'	'ROI-04_T08D15d_ZMask-C1.tif'	0.937303	8.43736	111.09	4
15	'T08D15d'	'ROI-05_T08D15d_ZMask-C1.tif'	0.907378	12.6053	71.9841	4
15	'T08D15d'	'ROI-06_T08D15d_ZMask-C1.tif'	0.895356	7.87726	113.663	4
15	'T08D15d'	'ROI-07_T08D15d_ZMask-C1.tif'	0.561717	21.5462	26.0704	3
15	'T08D15d'	'ROI-08_T08D15d_ZMask-C1.tif'	0.715172	13.5864	52.6389	4
15	'T08D15e'	'ROI-00_T08D15e_ZMask-C1.tif'	0.62825	25.3921	24.7419	4
15	'T08D15e'	'ROI-01_T08D15e_ZMask-C1.tif'	0.856922	11.1659	76.7443	4
15	'T08D15e'	'ROI-02_T08D15e_ZMask-C1.tif'	0.438743	17.7427	24.7281	3
15	'T08D15e'	'ROI-03_T08D15e_ZMask-C1.tif'	0.596255	27.0659	22.0297	4
15	'T08D15e'	'ROI-04_T08D15e_ZMask-C1.tif'	0.957188	8.3845	114.162	4
15	'T08D15e'	'ROI-05_T08D15e_ZMask-C1.tif'	0.860879	12.5987	68.3309	4
15	'T08D15e'	'ROI-06_T08D15e_ZMask-C1.tif'	0.875808	17.2927	50.6462	4
15	'T08D15e'	'ROI-07_T08D15e_ZMask-C1.tif'	0.0755337	6.59241	11.4577	2
15	'T08D15e'	'ROI-08_T08D15e_ZMask-C1.tif'	0.646813	12.5855	51.3935	4
15	'T08D15e'	'ROI-09_T08D15e_ZMask-C1.tif'	1	5.16038	193.784	4
2	'T10D02a'	'ROI-00_T10D02a_ZMask-C1.tif'	0	0	NaN	2
2	'T10D02a'	'ROI-01_T10D02a_ZMask-C1.tif'	0	0	NaN	1
2	'T10D02a'	'ROI-02_T10D02a_ZMask-C1.tif'	0.0805163	7.40279	10.8765	1
2	'T10D02a'	'ROI-03_T10D02a_ZMask-C1.tif'	0	0	NaN	1
2	'T10D02a'	'ROI-04_T10D02a_ZMask-C1.tif'	0.0885193	6.46155	13.6994	2
2	'T10D02a'	'ROI-05_T10D02a_ZMask-C1.tif'	0	0	NaN	1
2	'T10D02a'	'ROI-06_T10D02a_ZMask-C1.tif'	0	0	NaN	1
2	'T10D02a'	'ROI-07_T10D02a_ZMask-C1.tif'	0	0	NaN	1
2	'T10D02a'	'ROI-08_T10D02a_ZMask-C1.tif'	0	0	NaN	1
2	'T10D02a'	'ROI-09_T10D02a_ZMask-C1.tif'	0	0	NaN	1
2	'T10D02b'	'ROI-00_T10D02b_ZMask-C1.tif'	0	0	NaN	2
2	'T10D02b'	'ROI-01_T10D02b_ZMask-C1.tif'	0.0182782	2.20149	8.30266	2
2	'T10D02b'	'ROI-02_T10D02b_ZMask-C1.tif'	0	0	NaN	1
2	'T10D02b'	'ROI-03_T10D02b_ZMask-C1.tif'	0	0	NaN	1
2	'T10D02b'	'ROI-04_T10D02b_ZMask-C1.tif'	0	0	NaN	1
2	'T10D02c'	'ROI-00_T10D02c_ZMask-C1.tif'	0	0	NaN	2
2	'T10D02c'	'ROI-01_T10D02c_ZMask-C1.tif'	0	0	NaN	1
2	'T10D02c'	'ROI-02_T10D02c_ZMask-C1.tif'	0	0	NaN	1
2	'T10D02c'	'ROI-03_T10D02c_ZMask-C1.tif'	0	0	NaN	1
2	'T10D02c'	'ROI-04_T10D02c_ZMask-C1.tif'	0	0	NaN	1
2	'T10D02c'	'ROI-05_T10D02c_ZMask-C1.tif'	0	0	NaN	1
2	'T10D02d'	'ROI-00_T10D02d_ZMask-C1.tif'	0	0	NaN	1
2	'T10D02d'	'ROI-01_T10D02d_ZMask-C1.tif'	0	0	NaN	1
2	'T10D02d'	'ROI-02_T10D02d_ZMask-C1.tif'	0	0	NaN	1
2	'T10D02d'	'ROI-04_T10D02d_ZMask-C1.tif'	0	0	NaN	1
2	'T10D02d'	'ROI-05_T10D02d_ZMask-C1.tif'	0	0	NaN	1
2	'T10D02d'	'ROI-06_T10D02d_ZMask-C1.tif'	0.10687	13.1345	8.13661	1
2	'T10D02d'	'ROI-07_T10D02d_ZMask-C1.tif'	0	0	NaN	2
3	'T10D03a'	'ROI-00_T10D03a_ZMask-C1.tif'	0	0	NaN	2
3	'T10D03a'	'ROI-010_T10D03a_ZMask-C1.tif'	0	0	NaN	1
3	'T10D03a'	'ROI-01_T10D03a_ZMask-C1.tif'	0	0	NaN	1
3	'T10D03a'	'ROI-02_T10D03a_ZMask-C1.tif'	0	0	NaN	2
3	'T10D03a'	'ROI-03_T10D03a_ZMask-C1.tif'	0	0	NaN	2
3	'T10D03a'	'ROI-04_T10D03a_ZMask-C1.tif'	0	0	NaN	2
3	'T10D03a'	'ROI-05_T10D03a_ZMask-C1.tif'	0	0	NaN	1
3	'T10D03a'	'ROI-06_T10D03a_ZMask-C1.tif'	0	0	NaN	1
3	'T10D03a'	'ROI-07_T10D03a_ZMask-C1.tif'	0	0	NaN	1
3	'T10D03a'	'ROI-08_T10D03a_ZMask-C1.tif'	0	0	NaN	2
3	'T10D03a'	'ROI-09_T10D03a_ZMask-C1.tif'	0	0	NaN	2
3	'T10D03b'	'ROI-00_T10D03b_ZMask-C1.tif'	0	0	NaN	1
3	'T10D03b'	'ROI-01_T10D03b_ZMask-C1.tif'	0.0480937	3.00133	16.0241	2
3	'T10D03b'	'ROI-02_T10D03b_ZMask-C1.tif'	0.0227606	2.94771	7.72147	2
3	'T10D03b'	'ROI-03_T10D03b_ZMask-C1.tif'	0.054791	3.12759	17.5186	2
3	'T10D03b'	'ROI-04_T10D03b_ZMask-C1.tif'	0	0	NaN	2
3	'T10D03b'	'ROI-05_T10D03b_ZMask-C1.tif'	0	0	NaN	2
3	'T10D03c'	'ROI-00_T10D03c_ZMask-C1.tif'	0	0	NaN	1
3	'T10D03c'	'ROI-01_T10D03c_ZMask-C1.tif'	0	0	NaN	2
3	'T10D03c'	'ROI-02_T10D03c_ZMask-C1.tif'	0.0523045	6.23736	8.38569	2
3	'T10D03c'	'ROI-03_T10D03c_ZMask-C1.tif'	0	0	NaN	1
3	'T10D03c'	'ROI-04_T10D03c_ZMask-C1.tif'	0	0	NaN	1
3	'T10D03c'	'ROI-05_T10D03c_ZMask-C1.tif'	0	0	NaN	2
3	'T10D03c'	'ROI-06_T10D03c_ZMask-C1.tif'	0	0	NaN	1
3	'T10D03c'	'ROI-07_T10D03c_ZMask-C1.tif'	0	0	NaN	1
3	'T10D03d'	'ROI-00_T10D03d_ZMask-C1.tif'	0	0	NaN	2
3	'T10D03d'	'ROI-01_T10D03d_ZMask-C1.tif'	0	0	NaN	2
3	'T10D03d'	'ROI-02_T10D03d_ZMask-C1.tif'	0	0	NaN	1
3	'T10D03d'	'ROI-03_T10D03d_ZMask-C1.tif'	0	0	NaN	2
3	'T10D03d'	'ROI-04_T10D03d_ZMask-C1.tif'	0	0	NaN	1
3	'T10D03d'	'ROI-05_T10D03d_ZMask-C1.tif'	0	0	NaN	2
4	'T10D04a'	'ROI-00_T10D04a_ZMask-C1.tif'	0	0	NaN	2
4	'T10D04a'	'ROI-010_T10D04a_ZMask-C1.tif'	0	0	NaN	2
4	'T10D04a'	'ROI-012_T10D04a_ZMask-C1.tif'	0	0	NaN	2
4	'T10D04a'	'ROI-01_T10D04a_ZMask-C1.tif'	0.0299862	3.31343	9.0499	2
4	'T10D04a'	'ROI-02_T10D04a_ZMask-C1.tif'	0	0	NaN	2
4	'T10D04a'	'ROI-03_T10D04a_ZMask-C1.tif'	0	0	NaN	1
4	'T10D04a'	'ROI-04_T10D04a_ZMask-C1.tif'	0	0	NaN	2
4	'T10D04a'	'ROI-05_T10D04a_ZMask-C1.tif'	0	0	NaN	2
4	'T10D04a'	'ROI-06_T10D04a_ZMask-C1.tif'	0	0	NaN	2
4	'T10D04a'	'ROI-07_T10D04a_ZMask-C1.tif'	0.0290541	4.06903	7.14029	2
4	'T10D04a'	'ROI-08_T10D04a_ZMask-C1.tif'	0.0861801	9.35119	9.21595	2
4	'T10D04a'	'ROI-09_T10D04a_ZMask-C1.tif'	0.0736698	8.21578	8.96687	3
4	'T10D04b'	'ROI-00_T10D04b_ZMask-C1.tif'	0.0893032	11.8198	7.55542	3
4	'T10D04b'	'ROI-010_T10D04b_ZMask-C1.tif'	0	0	NaN	1
4	'T10D04b'	'ROI-01_T10D04b_ZMask-C1.tif'	0	0	NaN	2
4	'T10D04b'	'ROI-02_T10D04b_ZMask-C1.tif'	0.0662782	8.77227	7.55542	3
4	'T10D04b'	'ROI-03_T10D04b_ZMask-C1.tif'	0	0	NaN	1
4	'T10D04b'	'ROI-04_T10D04b_ZMask-C1.tif'	0.132218	6.49991	20.3415	3
4	'T10D04b'	'ROI-05_T10D04b_ZMask-C1.tif'	0	0	NaN	1
4	'T10D04b'	'ROI-06_T10D04b_ZMask-C1.tif'	0.048466	5.35542	9.0499	2
4	'T10D04b'	'ROI-07_T10D04b_ZMask-C1.tif'	0	0	NaN	2
4	'T10D04b'	'ROI-08_T10D04b_ZMask-C1.tif'	0.0563777	8.4879	6.64213	2
4	'T10D04b'	'ROI-09_T10D04b_ZMask-C1.tif'	0	0	NaN	1
4	'T10D04c'	'ROI-00_T10D04c_ZMask-C1.tif'	0	0	NaN	1
4	'T10D04c'	'ROI-010_T10D04c_ZMask-C1.tif'	0	0	NaN	2
4	'T10D04c'	'ROI-011_T10D04c_ZMask-C1.tif'	0	0	NaN	2
4	'T10D04c'	'ROI-012_T10D04c_ZMask-C1.tif'	0	0	NaN	2
4	'T10D04c'	'ROI-013_T10D04c_ZMask-C1.tif'	0	0	NaN	2
4	'T10D04c'	'ROI-014_T10D04c_ZMask-C1.tif'	0	0	NaN	1
4	'T10D04c'	'ROI-015_T10D04c_ZMask-C1.tif'	0	0	NaN	2
4	'T10D04c'	'ROI-01_T10D04c_ZMask-C1.tif'	0.165054	7.28194	22.6663	3
4	'T10D04c'	'ROI-02_T10D04c_ZMask-C1.tif'	0	0	NaN	2
4	'T10D04c'	'ROI-03_T10D04c_ZMask-C1.tif'	0	0	NaN	2
4	'T10D04c'	'ROI-04_T10D04c_ZMask-C1.tif'	0.0570944	6.80855	8.38569	2
4	'T10D04c'	'ROI-05_T10D04c_ZMask-C1.tif'	0	0	NaN	2
4	'T10D04c'	'ROI-06_T10D04c_ZMask-C1.tif'	0	0	NaN	2
4	'T10D04c'	'ROI-07_T10D04c_ZMask-C1.tif'	0	0	NaN	1
4	'T10D04c'	'ROI-08_T10D04c_ZMask-C1.tif'	0	0	NaN	1
4	'T10D04c'	'ROI-09_T10D04c_ZMask-C1.tif'	0	0	NaN	3
4	'T10D04d'	'ROI-00_T10D04d_ZMask-C1.tif'	0.0429147	3.46899	12.371	3
4	'T10D04d'	'ROI-010_T10D04d_ZMask-C1.tif'	0	0	NaN	3
4	'T10D04d'	'ROI-011_T10D04d_ZMask-C1.tif'	0	0	NaN	2
4	'T10D04d'	'ROI-01_T10D04d_ZMask-C1.tif'	0	0	NaN	2
4	'T10D04d'	'ROI-02_T10D04d_ZMask-C1.tif'	0	0	NaN	3
4	'T10D04d'	'ROI-03_T10D04d_ZMask-C1.tif'	0	0	NaN	2
4	'T10D04d'	'ROI-04_T10D04d_ZMask-C1.tif'	0.0747991	4.96366	15.0693	3
4	'T10D04d'	'ROI-05_T10D04d_ZMask-C1.tif'	0.0600484	5.83261	10.2953	2
4	'T10D04d'	'ROI-06_T10D04d_ZMask-C1.tif'	0	0	NaN	1
4	'T10D04d'	'ROI-07_T10D04d_ZMask-C1.tif'	0	0	NaN	2
4	'T10D04d'	'ROI-08_T10D04d_ZMask-C1.tif'	0	0	NaN	2
4	'T10D04d'	'ROI-09_T10D04d_ZMask-C1.tif'	0	0	NaN	2
5	'T10D05a'	'ROI-00_T10D05a_ZMask-C1.tif'	0	0	NaN	2
5	'T10D05a'	'ROI-010_T10D05a_ZMask-C1.tif'	0	0	NaN	2
5	'T10D05a'	'ROI-011_T10D05a_ZMask-C1.tif'	0.0423849	2.44257	17.3526	2
5	'T10D05a'	'ROI-012_T10D05a_ZMask-C1.tif'	0	0	NaN	2
5	'T10D05a'	'ROI-013_T10D05a_ZMask-C1.tif'	0	0	NaN	2
5	'T10D05a'	'ROI-014_T10D05a_ZMask-C1.tif'	0	0	NaN	1
5	'T10D05a'	'ROI-01_T10D05a_ZMask-C1.tif'	0	0	NaN	1
5	'T10D05a'	'ROI-02_T10D05a_ZMask-C1.tif'	0.0636516	10.0874	6.31002	1
5	'T10D05a'	'ROI-03_T10D05a_ZMask-C1.tif'	0.253959	13.3863	18.9716	3
5	'T10D05a'	'ROI-04_T10D05a_ZMask-C1.tif'	0	0	NaN	2
5	'T10D05a'	'ROI-05_T10D05a_ZMask-C1.tif'	0.0749796	9.81608	7.63845	2
5	'T10D05a'	'ROI-06_T10D05a_ZMask-C1.tif'	0.2865	13.255	21.6146	3
5	'T10D05a'	'ROI-07_T10D05a_ZMask-C1.tif'	0.0905943	6.94999	13.0352	2
5	'T10D05a'	'ROI-08_T10D05a_ZMask-C1.tif'	0	0	NaN	3
5	'T10D05a'	'ROI-09_T10D05a_ZMask-C1.tif'	0	0	NaN	2
5	'T10D05b'	'ROI-00_T10D05b_ZMask-C1.tif'	0.0349803	5.26643	6.64213	2
5	'T10D05b'	'ROI-010_T10D05b_ZMask-C1.tif'	0	0	NaN	2
5	'T10D05b'	'ROI-011_T10D05b_ZMask-C1.tif'	0	0	NaN	1
5	'T10D05b'	'ROI-012_T10D05b_ZMask-C1.tif'	0	0	NaN	2
5	'T10D05b'	'ROI-013_T10D05b_ZMask-C1.tif'	0	0	NaN	2
5	'T10D05b'	'ROI-014_T10D05b_ZMask-C1.tif'	0	0	NaN	2
5	'T10D05b'	'ROI-015_T10D05b_ZMask-C1.tif'	0	0	NaN	2
5	'T10D05b'	'ROI-016_T10D05b_ZMask-C1.tif'	0	0	NaN	3
5	'T10D05b'	'ROI-01_T10D05b_ZMask-C1.tif'	0	0	NaN	1
5	'T10D05b'	'ROI-02_T10D05b_ZMask-C1.tif'	0.0944128	10.9868	8.59325	3
5	'T10D05b'	'ROI-03_T10D05b_ZMask-C1.tif'	0	0	NaN	2
5	'T10D05b'	'ROI-05_T10D05b_ZMask-C1.tif'	0	0	NaN	2
5	'T10D05b'	'ROI-06_T10D05b_ZMask-C1.tif'	0	0	NaN	2
5	'T10D05b'	'ROI-08_T10D05b_ZMask-C1.tif'	0	0	NaN	2
5	'T10D05b'	'ROI-09_T10D05b_ZMask-C1.tif'	0.0914634	9.18013	9.96319	2
5	'T10D05c'	'ROI-00_T10D05c_ZMask-C1.tif'	0	0	NaN	3
5	'T10D05c'	'ROI-010_T10D05c_ZMask-C1.tif'	0	0	NaN	1
5	'T10D05c'	'ROI-011_T10D05c_ZMask-C1.tif'	0	0	NaN	2
5	'T10D05c'	'ROI-01_T10D05c_ZMask-C1.tif'	0	0	NaN	4
5	'T10D05c'	'ROI-02_T10D05c_ZMask-C1.tif'	0.0566294	4.08421	13.8654	1
5	'T10D05c'	'ROI-03_T10D05c_ZMask-C1.tif'	0.0542636	6.22446	8.71779	1
5	'T10D05c'	'ROI-04_T10D05c_ZMask-C1.tif'	0	0	NaN	2
5	'T10D05c'	'ROI-05_T10D05c_ZMask-C1.tif'	0.117123	12.3743	9.46503	2
5	'T10D05c'	'ROI-06_T10D05c_ZMask-C1.tif'	0.0311365	3.12515	9.96319	1
5	'T10D05c'	'ROI-07_T10D05c_ZMask-C1.tif'	0	0	NaN	1
5	'T10D05c'	'ROI-08_T10D05c_ZMask-C1.tif'	0	0	NaN	2
5	'T10D05c'	'ROI-09_T10D05c_ZMask-C1.tif'	0	0	NaN	1
5	'T10D05d'	'ROI-00_T10D05d_ZMask-C1.tif'	0	0	NaN	3
5	'T10D05d'	'ROI-010_T10D05d_ZMask-C1.tif'	0.124506	7.93434	15.692	3
5	'T10D05d'	'ROI-011_T10D05d_ZMask-C1.tif'	0	0	NaN	2
5	'T10D05d'	'ROI-012_T10D05d_ZMask-C1.tif'	0	0	NaN	2
5	'T10D05d'	'ROI-013_T10D05d_ZMask-C1.tif'	0.126283	12.3658	10.2123	1
5	'T10D05d'	'ROI-014_T10D05d_ZMask-C1.tif'	0.0724638	4.9873	14.5297	2
5	'T10D05d'	'ROI-015_T10D05d_ZMask-C1.tif'	0.0798065	7.28194	10.9595	2
5	'T10D05d'	'ROI-016_T10D05d_ZMask-C1.tif'	0	0	NaN	2
5	'T10D05d'	'ROI-01_T10D05d_ZMask-C1.tif'	0.0296071	3.33269	8.88385	2
5	'T10D05d'	'ROI-02_T10D05d_ZMask-C1.tif'	0	0	NaN	2
5	'T10D05d'	'ROI-03_T10D05d_ZMask-C1.tif'	0.0197837	3.17709	6.22699	2
5	'T10D05d'	'ROI-04_T10D05d_ZMask-C1.tif'	0	0	NaN	1
5	'T10D05d'	'ROI-05_T10D05d_ZMask-C1.tif'	0	0	NaN	2
5	'T10D05d'	'ROI-06_T10D05d_ZMask-C1.tif'	0.0746771	6.76268	11.0425	2
5	'T10D05d'	'ROI-07_T10D05d_ZMask-C1.tif'	0	0	NaN	1
5	'T10D05d'	'ROI-08_T10D05d_ZMask-C1.tif'	0	0	NaN	2
5	'T10D05d'	'ROI-09_T10D05d_ZMask-C1.tif'	0.0951178	10.1383	9.38201	2
7	'T10D07a'	'ROI-00_T10D07a_ZMask-C1.tif'	0.184084	14.4677	12.7238	3
7	'T10D07a'	'ROI-010_T10D07a_ZMask-C1.tif'	0.563564	24.1128	23.372	3
7	'T10D07a'	'ROI-011_T10D07a_ZMask-C1.tif'	0.0946915	8.64012	10.9595	2
7	'T10D07a'	'ROI-01_T10D07a_ZMask-C1.tif'	0.0518519	6.15292	8.4272	3
7	'T10D07a'	'ROI-02_T10D07a_ZMask-C1.tif'	0.0734303	8.54511	8.59325	3
7	'T10D07a'	'ROI-03_T10D07a_ZMask-C1.tif'	0.360982	16.7437	21.5592	3
7	'T10D07a'	'ROI-04_T10D07a_ZMask-C1.tif'	0.0696056	6.98627	9.96319	2
7	'T10D07a'	'ROI-05_T10D07a_ZMask-C1.tif'	0.0532354	5.52746	9.63109	1
7	'T10D07a'	'ROI-06_T10D07a_ZMask-C1.tif'	0.258794	10.0874	25.6552	3
7	'T10D07a'	'ROI-07_T10D07a_ZMask-C1.tif'	0.391546	20.0962	19.4836	3
7	'T10D07a'	'ROI-08_T10D07a_ZMask-C1.tif'	0.5633	34.2655	16.4393	3
7	'T10D07a'	'ROI-09_T10D07a_ZMask-C1.tif'	0.512642	21.0015	24.4098	3
7	'T10D07b'	'ROI-00_T10D07b_ZMask-C1.tif'	0	0	NaN	2
7	'T10D07b'	'ROI-01_T10D07b_ZMask-C1.tif'	0.0812772	10.4885	7.74915	3
7	'T10D07b'	'ROI-02_T10D07b_ZMask-C1.tif'	0	0	NaN	2
7	'T10D07b'	'ROI-03_T10D07b_ZMask-C1.tif'	0.552535	18.8881	29.253	4
7	'T10D07b'	'ROI-04_T10D07b_ZMask-C1.tif'	0	0	NaN	2
7	'T10D07b'	'ROI-05_T10D07b_ZMask-C1.tif'	0.0470306	4.13468	11.3746	3
7	'T10D07b'	'ROI-06_T10D07b_ZMask-C1.tif'	0.118507	9.26844	12.7861	3
7	'T10D07b'	'ROI-07_T10D07b_ZMask-C1.tif'	0.0838294	9.95729	8.4189	3
7	'T10D07b'	'ROI-08_T10D07b_ZMask-C1.tif'	0	0	NaN	2
7	'T10D07b'	'ROI-09_T10D07b_ZMask-C1.tif'	0	0	NaN	1
7	'T10D07c'	'ROI-00_T10D07c_ZMask-C1.tif'	0.0717811	10.8069	6.64213	1
7	'T10D07c'	'ROI-010_T10D07c_ZMask-C1.tif'	0.363287	18.5013	19.6358	2
7	'T10D07c'	'ROI-011_T10D07c_ZMask-C1.tif'	0.0827016	8.30071	9.96319	2
7	'T10D07c'	'ROI-012_T10D07c_ZMask-C1.tif'	0.194719	23.8502	8.16428	2
7	'T10D07c'	'ROI-013_T10D07c_ZMask-C1.tif'	0	0	NaN	2
7	'T10D07c'	'ROI-014_T10D07c_ZMask-C1.tif'	0	0	NaN	1
7	'T10D07c'	'ROI-01_T10D07c_ZMask-C1.tif'	0.0792127	5.7822	13.6994	1
7	'T10D07c'	'ROI-02_T10D07c_ZMask-C1.tif'	0.2283	14.3214	15.9411	2
7	'T10D07c'	'ROI-03_T10D07c_ZMask-C1.tif'	0.0739236	9.78419	7.55542	2
7	'T10D07c'	'ROI-04_T10D07c_ZMask-C1.tif'	0.560501	16.7515	33.4597	3
7	'T10D07c'	'ROI-05_T10D07c_ZMask-C1.tif'	0.169425	11.8986	14.2391	3
7	'T10D07c'	'ROI-06_T10D07c_ZMask-C1.tif'	0.0504775	5.47719	9.21595	3
7	'T10D07c'	'ROI-07_T10D07c_ZMask-C1.tif'	0	0	NaN	2
7	'T10D07c'	'ROI-08_T10D07c_ZMask-C1.tif'	0.0480881	6.97818	6.89121	2
7	'T10D07c'	'ROI-09_T10D07c_ZMask-C1.tif'	0.207852	13.908	14.9448	2
7	'T10D07d'	'ROI-00_T10D07d_ZMask-C1.tif'	0	0	NaN	2
7	'T10D07d'	'ROI-010_T10D07d_ZMask-C1.tif'	0	0	NaN	1
7	'T10D07d'	'ROI-011_T10D07d_ZMask-C1.tif'	0	0	NaN	1
7	'T10D07d'	'ROI-012_T10D07d_ZMask-C1.tif'	0	0	NaN	2
7	'T10D07d'	'ROI-013_T10D07d_ZMask-C1.tif'	0	0	NaN	1
7	'T10D07d'	'ROI-01_T10D07d_ZMask-C1.tif'	0	0	NaN	1
7	'T10D07d'	'ROI-02_T10D07d_ZMask-C1.tif'	0	0	NaN	3
7	'T10D07d'	'ROI-03_T10D07d_ZMask-C1.tif'	0	0	NaN	1
7	'T10D07d'	'ROI-04_T10D07d_ZMask-C1.tif'	0	0	NaN	2
7	'T10D07d'	'ROI-05_T10D07d_ZMask-C1.tif'	0	0	NaN	3
7	'T10D07d'	'ROI-06_T10D07d_ZMask-C1.tif'	0.357721	11.6973	30.5815	3
7	'T10D07d'	'ROI-07_T10D07d_ZMask-C1.tif'	0	0	NaN	1
7	'T10D07d'	'ROI-08_T10D07d_ZMask-C1.tif'	0.619728	16.3868	37.8186	3
7	'T10D07d'	'ROI-09_T10D07d_ZMask-C1.tif'	0.0444444	6.083	7.30634	2
9	'T10D09a'	'ROI-00_T10D09a_ZMask-C1.tif'	0	0	NaN	2
9	'T10D09a'	'ROI-010_T10D09a_ZMask-C1.tif'	0.0980036	10.9295	8.96687	2
9	'T10D09a'	'ROI-011_T10D09a_ZMask-C1.tif'	0	0	NaN	3
9	'T10D09a'	'ROI-012_T10D09a_ZMask-C1.tif'	0	0	NaN	2
9	'T10D09a'	'ROI-013_T10D09a_ZMask-C1.tif'	0	0	NaN	2
9	'T10D09a'	'ROI-014_T10D09a_ZMask-C1.tif'	0.143241	13.4996	10.6108	3
9	'T10D09a'	'ROI-015_T10D09a_ZMask-C1.tif'	0.259364	8.5119	30.4708	3
9	'T10D09a'	'ROI-016_T10D09a_ZMask-C1.tif'	0.191775	9.80809	19.5528	3
9	'T10D09a'	'ROI-01_T10D09a_ZMask-C1.tif'	0.0893456	5.05215	17.6847	3
9	'T10D09a'	'ROI-02_T10D09a_ZMask-C1.tif'	0.256697	15.6623	16.3895	3
9	'T10D09a'	'ROI-03_T10D09a_ZMask-C1.tif'	0.0620929	5.22984	11.8728	3
9	'T10D09a'	'ROI-04_T10D09a_ZMask-C1.tif'	0.213715	11.3145	18.8886	3
9	'T10D09a'	'ROI-05_T10D09a_ZMask-C1.tif'	0.377275	19.9299	18.9301	3
9	'T10D09a'	'ROI-06_T10D09a_ZMask-C1.tif'	0.174365	14.7376	11.8313	3
9	'T10D09a'	'ROI-07_T10D09a_ZMask-C1.tif'	0.120699	12.7521	9.46503	3
9	'T10D09a'	'ROI-08_T10D09a_ZMask-C1.tif'	0.458709	9.04229	50.7293	3
9	'T10D09b'	'ROI-00_T10D09b_ZMask-C1.tif'	0.248231	14.8192	16.7506	3
9	'T10D09b'	'ROI-010_T10D09b_ZMask-C1.tif'	0.83181	11.0094	75.5542	4
9	'T10D09b'	'ROI-011_T10D09b_ZMask-C1.tif'	0	0	NaN	2
9	'T10D09b'	'ROI-012_T10D09b_ZMask-C1.tif'	0.238177	20.7125	11.4992	3
9	'T10D09b'	'ROI-013_T10D09b_ZMask-C1.tif'	0	0	NaN	2
9	'T10D09b'	'ROI-014_T10D09b_ZMask-C1.tif'	0.13069	8.84312	14.7787	2
9	'T10D09b'	'ROI-01_T10D09b_ZMask-C1.tif'	0.107455	16.1777	6.64213	3
9	'T10D09b'	'ROI-02_T10D09b_ZMask-C1.tif'	0.222787	20.4055	10.918	3
9	'T10D09b'	'ROI-03_T10D09b_ZMask-C1.tif'	0.483764	30.0858	16.0795	3
9	'T10D09b'	'ROI-04_T10D09b_ZMask-C1.tif'	0.224075	9.79612	22.8738	3
9	'T10D09b'	'ROI-05_T10D09b_ZMask-C1.tif'	0.728503	19.1789	37.9847	3
9	'T10D09b'	'ROI-06_T10D09b_ZMask-C1.tif'	0.118724	14.2284	8.34417	3
9	'T10D09b'	'ROI-07_T10D09b_ZMask-C1.tif'	0.0723164	6.80471	10.6274	2
9	'T10D09b'	'ROI-08_T10D09b_ZMask-C1.tif'	0.60067	17.9298	33.5012	3
9	'T10D09c'	'ROI-00_T10D09c_ZMask-C1.tif'	0.101725	10.654	9.54806	3
9	'T10D09c'	'ROI-010_T10D09c_ZMask-C1.tif'	0.733252	14.6703	49.982	4
9	'T10D09c'	'ROI-011_T10D09c_ZMask-C1.tif'	0.229054	14.52	15.7751	2
9	'T10D09c'	'ROI-012_T10D09c_ZMask-C1.tif'	0.1919	15.0085	12.7861	3
9	'T10D09c'	'ROI-013_T10D09c_ZMask-C1.tif'	0.410383	13.6919	29.9726	3
9	'T10D09c'	'ROI-015_T10D09c_ZMask-C1.tif'	0.22298	5.86384	38.0262	2
9	'T10D09c'	'ROI-016_T10D09c_ZMask-C1.tif'	0.879239	9.96223	88.2573	3
9	'T10D09c'	'ROI-017_T10D09c_ZMask-C1.tif'	0.70027	21.682	32.2973	3
9	'T10D09c'	'ROI-018_T10D09c_ZMask-C1.tif'	0.668939	23.4554	28.5196	3
9	'T10D09c'	'ROI-019_T10D09c_ZMask-C1.tif'	0.430145	20.9467	20.5352	4
9	'T10D09c'	'ROI-01_T10D09c_ZMask-C1.tif'	0.331635	22.3147	14.8618	3
9	'T10D09c'	'ROI-020_T10D09c_ZMask-C1.tif'	0	0	NaN	2
9	'T10D09c'	'ROI-02_T10D09c_ZMask-C1.tif'	0.677233	11.57	58.5338	3
9	'T10D09c'	'ROI-03_T10D09c_ZMask-C1.tif'	0.452855	15.7185	28.8102	3
9	'T10D09c'	'ROI-04_T10D09c_ZMask-C1.tif'	0.842227	27.9451	30.1387	3
9	'T10D09c'	'ROI-05_T10D09c_ZMask-C1.tif'	0.435283	23.0956	18.847	3
9	'T10D09c'	'ROI-06_T10D09c_ZMask-C1.tif'	0.396938	19.7556	20.0924	3
9	'T10D09c'	'ROI-07_T10D09c_ZMask-C1.tif'	0.938134	12.2153	76.7996	4
9	'T10D09c'	'ROI-08_T10D09c_ZMask-C1.tif'	0.738575	17.7558	41.5963	3
9	'T10D09c'	'ROI-09_T10D09c_ZMask-C1.tif'	0.946521	7.76052	121.966	4
9	'T10D09d'	'ROI-00_T10D09d_ZMask-C1.tif'	0.492611	7.41646	66.4213	4
9	'T10D09d'	'ROI-010_T10D09d_ZMask-C1.tif'	0.362171	10.2157	35.4524	3
9	'T10D09d'	'ROI-011_T10D09d_ZMask-C1.tif'	0.0899083	11.0498	8.13661	2
9	'T10D09d'	'ROI-012_T10D09d_ZMask-C1.tif'	0.246084	18.2582	13.478	3
9	'T10D09d'	'ROI-013_T10D09d_ZMask-C1.tif'	0.188882	15.2171	12.4125	2
9	'T10D09d'	'ROI-014_T10D09d_ZMask-C1.tif'	0	0	NaN	2
9	'T10D09d'	'ROI-015_T10D09d_ZMask-C1.tif'	0.270625	18.9874	14.2529	3
9	'T10D09d'	'ROI-01_T10D09d_ZMask-C1.tif'	0.322172	14.5331	22.1681	4
9	'T10D09d'	'ROI-02_T10D09d_ZMask-C1.tif'	0.637718	12.3786	51.518	4
9	'T10D09d'	'ROI-03_T10D09d_ZMask-C1.tif'	0.687032	4.74747	144.715	4
9	'T10D09d'	'ROI-04_T10D09d_ZMask-C1.tif'	0	0	NaN	3
9	'T10D09d'	'ROI-05_T10D09d_ZMask-C1.tif'	0.12494	11.5755	10.7935	3
9	'T10D09d'	'ROI-06_T10D09d_ZMask-C1.tif'	0.177474	11.7448	15.1108	3
9	'T10D09d'	'ROI-07_T10D09d_ZMask-C1.tif'	0.158737	10.419	15.2354	4
9	'T10D09d'	'ROI-08_T10D09d_ZMask-C1.tif'	0.151609	14.9064	10.1708	3
9	'T10D09d'	'ROI-09_T10D09d_ZMask-C1.tif'	0.0366419	5.58643	6.5591	3
12	'T10D12a'	'ROI-00_T10D12a_ZMask-C1.tif'	0.369524	22.9416	16.1072	3
12	'T10D12a'	'ROI-010_T10D12a_ZMask-C1.tif'	0.768881	21.9187	35.0787	4
12	'T10D12a'	'ROI-011_T10D12a_ZMask-C1.tif'	0.418996	16.3424	25.6386	4
12	'T10D12a'	'ROI-012_T10D12a_ZMask-C1.tif'	0.443902	23.5011	18.8886	4
12	'T10D12a'	'ROI-013_T10D12a_ZMask-C1.tif'	1	9.22231	108.433	4
12	'T10D12a'	'ROI-014_T10D12a_ZMask-C1.tif'	0.15398	13.9969	11.001	3
12	'T10D12a'	'ROI-015_T10D12a_ZMask-C1.tif'	1	12.8541	77.7959	4
12	'T10D12a'	'ROI-016_T10D12a_ZMask-C1.tif'	0.625431	23.7444	26.3402	3
12	'T10D12a'	'ROI-017_T10D12a_ZMask-C1.tif'	0.156358	11.9192	13.1182	3
12	'T10D12a'	'ROI-018_T10D12a_ZMask-C1.tif'	0	0	NaN	2
12	'T10D12a'	'ROI-019_T10D12a_ZMask-C1.tif'	0.105628	10.428	10.1292	2
12	'T10D12a'	'ROI-01_T10D12a_ZMask-C1.tif'	0.436136	17.237	25.3024	4
12	'T10D12a'	'ROI-020_T10D12a_ZMask-C1.tif'	0.105042	10.1213	10.3783	2
12	'T10D12a'	'ROI-02_T10D12a_ZMask-C1.tif'	0.807931	8.30644	97.2657	4
12	'T10D12a'	'ROI-03_T10D12a_ZMask-C1.tif'	0.392157	13.4951	29.0593	3
12	'T10D12a'	'ROI-04_T10D12a_ZMask-C1.tif'	0.113647	11.4544	9.92168	3
12	'T10D12a'	'ROI-05_T10D12a_ZMask-C1.tif'	1	8.27789	120.804	4
12	'T10D12a'	'ROI-06_T10D12a_ZMask-C1.tif'	0.667031	19.7556	33.7642	3
12	'T10D12a'	'ROI-07_T10D12a_ZMask-C1.tif'	0.810507	16.9479	47.8233	4
12	'T10D12a'	'ROI-08_T10D12a_ZMask-C1.tif'	1	10.2592	97.4732	4
12	'T10D12a'	'ROI-09_T10D12a_ZMask-C1.tif'	0.662389	23.7795	27.8554	3
12	'T10D12b'	'ROI-00_T10D12b_ZMask-C1.tif'	0.651471	20.85	31.2457	3
12	'T10D12b'	'ROI-010_T10D12b_ZMask-C1.tif'	0.563611	8.23826	68.4139	4
12	'T10D12b'	'ROI-011_T10D12b_ZMask-C1.tif'	0.721571	21.18	34.0686	4
12	'T10D12b'	'ROI-012_T10D12b_ZMask-C1.tif'	0.30412	18.0439	16.8544	2
12	'T10D12b'	'ROI-013_T10D12b_ZMask-C1.tif'	0.516998	23.177	22.3065	3
12	'T10D12b'	'ROI-014_T10D12b_ZMask-C1.tif'	0.419433	9.7525	43.0078	3
12	'T10D12b'	'ROI-015_T10D12b_ZMask-C1.tif'	0.745197	12.1783	61.1906	4
12	'T10D12b'	'ROI-016_T10D12b_ZMask-C1.tif'	0.779539	26.0324	29.9449	4
12	'T10D12b'	'ROI-01_T10D12b_ZMask-C1.tif'	1	7.75553	128.94	4
12	'T10D12b'	'ROI-02_T10D12b_ZMask-C1.tif'	0.641882	13.7075	46.827	3
12	'T10D12b'	'ROI-03_T10D12b_ZMask-C1.tif'	0.904799	18.9525	47.7403	4
12	'T10D12b'	'ROI-04_T10D12b_ZMask-C1.tif'	0.595619	28.5242	20.8812	4
12	'T10D12b'	'ROI-05_T10D12b_ZMask-C1.tif'	0.709417	13.2404	53.5798	4
12	'T10D12b'	'ROI-06_T10D12b_ZMask-C1.tif'	1	8.45216	118.313	4
12	'T10D12b'	'ROI-07_T10D12b_ZMask-C1.tif'	0.612464	25.8832	23.6626	4
12	'T10D12b'	'ROI-08_T10D12b_ZMask-C1.tif'	0.455882	15.402	29.599	2
12	'T10D12b'	'ROI-09_T10D12b_ZMask-C1.tif'	0.466886	16.9718	27.5095	4
12	'T10D12c'	'ROI-00_T10D12c_ZMask-C1.tif'	0	0	NaN	2
12	'T10D12c'	'ROI-010_T10D12c_ZMask-C1.tif'	0.480841	18.0982	26.5685	3
12	'T10D12c'	'ROI-011_T10D12c_ZMask-C1.tif'	0.339985	9.24354	36.7808	3
12	'T10D12c'	'ROI-012_T10D12c_ZMask-C1.tif'	0.303912	22.9854	13.222	3
12	'T10D12c'	'ROI-013_T10D12c_ZMask-C1.tif'	0.550862	20.085	27.4265	4
12	'T10D12c'	'ROI-014_T10D12c_ZMask-C1.tif'	0.464581	20.9376	22.1889	3
12	'T10D12c'	'ROI-015_T10D12c_ZMask-C1.tif'	1	17.9498	55.7108	4
12	'T10D12c'	'ROI-01_T10D12c_ZMask-C1.tif'	0.0643317	8.60924	7.47239	1
12	'T10D12c'	'ROI-02_T10D12c_ZMask-C1.tif'	0.237867	12.8473	18.5149	3
12	'T10D12c'	'ROI-03_T10D12c_ZMask-C1.tif'	0.530645	38.8527	13.6579	3
12	'T10D12c'	'ROI-04_T10D12c_ZMask-C1.tif'	0.849873	12.2589	69.3272	3
12	'T10D12c'	'ROI-05_T10D12c_ZMask-C1.tif'	0.641648	13.5941	47.2006	3
12	'T10D12c'	'ROI-06_T10D12c_ZMask-C1.tif'	0.492729	10.3031	47.8233	4
12	'T10D12c'	'ROI-07_T10D12c_ZMask-C1.tif'	0.820647	17.1898	47.7403	4
12	'T10D12c'	'ROI-08_T10D12c_ZMask-C1.tif'	0.175632	12.8725	13.644	3
12	'T10D12c'	'ROI-09_T10D12c_ZMask-C1.tif'	0.52862	24.332	21.7253	4
12	'T10D12d'	'ROI-00_T10D12d_ZMask-C1.tif'	0.588773	20.0322	29.3914	4
12	'T10D12d'	'ROI-010_T10D12d_ZMask-C1.tif'	0.573137	16.6205	34.4837	3
12	'T10D12d'	'ROI-011_T10D12d_ZMask-C1.tif'	0.889879	15.3333	58.0356	4
12	'T10D12d'	'ROI-012_T10D12d_ZMask-C1.tif'	0.880524	19.7125	44.6683	4
12	'T10D12d'	'ROI-013_T10D12d_ZMask-C1.tif'	0.871845	15.5914	55.9184	4
12	'T10D12d'	'ROI-014_T10D12d_ZMask-C1.tif'	0.555735	12.9718	42.8417	3
12	'T10D12d'	'ROI-015_T10D12d_ZMask-C1.tif'	0.889132	17.5701	50.6047	4
12	'T10D12d'	'ROI-016_T10D12d_ZMask-C1.tif'	0.605907	20.328	29.8065	3
12	'T10D12d'	'ROI-017_T10D12d_ZMask-C1.tif'	1	17.9766	55.6278	4
12	'T10D12d'	'ROI-018_T10D12d_ZMask-C1.tif'	0.5248	24.0887	21.7862	3
12	'T10D12d'	'ROI-01_T10D12d_ZMask-C1.tif'	0.14401	15.5561	9.25747	3
12	'T10D12d'	'ROI-02_T10D12d_ZMask-C1.tif'	0.521646	25.7495	20.2585	3
12	'T10D12d'	'ROI-03_T10D12d_ZMask-C1.tif'	0.623626	6.61777	94.2352	3
12	'T10D12d'	'ROI-04_T10D12d_ZMask-C1.tif'	0.700177	16.0022	43.755	4
12	'T10D12d'	'ROI-05_T10D12d_ZMask-C1.tif'	0.520408	12.937	40.2264	4
12	'T10D12d'	'ROI-06_T10D12d_ZMask-C1.tif'	0.62071	29.005	21.4001	3
12	'T10D12d'	'ROI-07_T10D12d_ZMask-C1.tif'	1	7.32178	136.579	4
12	'T10D12d'	'ROI-08_T10D12d_ZMask-C1.tif'	0.805286	15.9176	50.5909	4
12	'T10D12d'	'ROI-09_T10D12d_ZMask-C1.tif'	0.334413	23.4174	14.2806	3
15	'T10D15a'	'ROI-00_T10D15a_ZMask-C1.tif'	0	0	NaN	1
15	'T10D15a'	'ROI-01_T10D15a_ZMask-C1.tif'	0.728207	19.8098	36.76	4
15	'T10D15a'	'ROI-03_T10D15a_ZMask-C1.tif'	0.694369	19.7556	35.1479	4
15	'T10D15a'	'ROI-04_T10D15a_ZMask-C1.tif'	0.438556	22.0088	19.9264	4
15	'T10D15a'	'ROI-06_T10D15a_ZMask-C1.tif'	0	0	NaN	1
15	'T10D15a'	'ROI-07_T10D15a_ZMask-C1.tif'	0.771632	21.4886	35.909	3
15	'T10D15a'	'ROI-08_T10D15a_ZMask-C1.tif'	0.833045	5.20949	159.909	4
15	'T10D15b'	'ROI-00_T10D15b_ZMask-C1.tif'	0.649075	19.6589	33.0169	4
15	'T10D15b'	'ROI-010_T10D15b_ZMask-C1.tif'	0.473378	20.0405	23.6211	2
15	'T10D15b'	'ROI-011_T10D15b_ZMask-C1.tif'	0	0	NaN	1
15	'T10D15b'	'ROI-012_T10D15b_ZMask-C1.tif'	0.243772	21.4312	11.3746	2
15	'T10D15b'	'ROI-013_T10D15b_ZMask-C1.tif'	0.0463215	6.56367	7.05726	2
15	'T10D15b'	'ROI-01_T10D15b_ZMask-C1.tif'	0.210399	14.5639	14.4466	2
15	'T10D15b'	'ROI-02_T10D15b_ZMask-C1.tif'	0	0	NaN	2
15	'T10D15b'	'ROI-03_T10D15b_ZMask-C1.tif'	0.121107	5.9537	20.3415	2
15	'T10D15b'	'ROI-04_T10D15b_ZMask-C1.tif'	0.697848	33.8007	20.6459	3
15	'T10D15b'	'ROI-05_T10D15b_ZMask-C1.tif'	0.255919	18.203	14.0592	3
15	'T10D15b'	'ROI-06_T10D15b_ZMask-C1.tif'	0.705717	22.5761	31.2595	3
15	'T10D15b'	'ROI-07_T10D15b_ZMask-C1.tif'	0.859571	10.7731	79.7886	4
15	'T10D15b'	'ROI-08_T10D15b_ZMask-C1.tif'	0.458948	5.5555	82.6115	4
15	'T10D15b'	'ROI-09_T10D15b_ZMask-C1.tif'	0.159412	14.1698	11.2501	3
15	'T10D15c'	'ROI-00_T10D15c_ZMask-C1.tif'	0.913602	14.0623	64.9683	4
15	'T10D15c'	'ROI-010_T10D15c_ZMask-C1.tif'	0.425998	21.2722	20.026	3
15	'T10D15c'	'ROI-011_T10D15c_ZMask-C1.tif'	1	11.5037	86.9289	4
15	'T10D15c'	'ROI-012_T10D15c_ZMask-C1.tif'	0.400475	14.3129	27.98	4
15	'T10D15c'	'ROI-01_T10D15c_ZMask-C1.tif'	0.817994	18.683	43.7827	4
15	'T10D15c'	'ROI-02_T10D15c_ZMask-C1.tif'	1	8.79148	113.746	4
15	'T10D15c'	'ROI-03_T10D15c_ZMask-C1.tif'	0.496898	12.4554	39.8943	4
15	'T10D15c'	'ROI-04_T10D15c_ZMask-C1.tif'	0.0662768	7.82608	8.46871	2
15	'T10D15c'	'ROI-05_T10D15c_ZMask-C1.tif'	0.700719	17.33	40.434	3
15	'T10D15c'	'ROI-06_T10D15c_ZMask-C1.tif'	0.897023	10.6234	84.4381	4
15	'T10D15c'	'ROI-07_T10D15c_ZMask-C1.tif'	0.687063	17.4093	39.4653	4
15	'T10D15c'	'ROI-08_T10D15c_ZMask-C1.tif'	0.642662	19.7125	32.6018	4
15	'T10D15c'	'ROI-09_T10D15c_ZMask-C1.tif'	0.718919	39.0627	18.4042	4
15	'T10D15d'	'ROI-00_T10D15d_ZMask-C1.tif'	0.616304	9.28451	66.3798	4
15	'T10D15d'	'ROI-01_T10D15d_ZMask-C1.tif'	0.639063	20.6356	30.9689	4
15	'T10D15d'	'ROI-02_T10D15d_ZMdsk-C1.tif'	1	9.68973	103.202	4
15	'T10D15d'	'ROI-03_T10D15d_ZMdsk-C1.tif'	0	0	NaN	2
15	'T10D15d'	'ROI-04_T10D15d_ZMask-C1.tif'	0.101808	11.4599	8.88385	3
15	'T10D15d'	'ROI-05_T10D15d_ZMask-C1.tif'	0.641026	20.5886	31.135	4
15	'T10D15d'	'ROI-06_T10D15d_ZMask-C1.tif'	0.248276	18.4587	13.4503	2
15	'T10D15d'	'ROI-07_T10D15d_ZMask-C1.tif'	0.0757381	7.73064	9.79714	4
15	'T10D15d'	'ROI-08_T10D15d_ZMask-C1.tif'	0.421875	35.2861	11.9558	3
15	'T10D15d'	'ROI-09_T10D15d_ZMask-C1.tif'	0	0	NaN	3

## Sheet: Figure 4C
Day	Myotube	Immature	Transitional	Mature		Data pooled from >3 techincal repeats from 2 biological repeats.
2	29	6	1	0
3	22	39	12	0
4	9	67	19	0
5	12	76	59	6
7	8	37	63	5
9	1	16	75	45
12	2	11	61	45
15	1	5	24	56
