# Supplementary material for: Tension-driven multi-scale self-organisation in human iPSC-derived muscle fibers
Source: eLife. 2022 Aug 3;11:e76649. doi: 10.7554/eLife.76649 (PMC9377800; doi:10.7554/eLife.76649)
Supplement: Figure 7—source data 1. [file elife-76649-fig7-data1.xls]

## Sheet: Figure 7C
Myotube	Immature	Transitional	Mature			Myotube	Immature	Transitional	Mature
10.6176	15.922	10.8331	9.22935		Mean	7.20784	12.9525	19.0838	13.8284
9.79793	10.8127	18.4668	2.44527		SD	4.10009	5.88654	5.24961	7.71654
8.46933	15.876	21.5275	17.5149
2.38246	19.335	25.6856	8.23016		Data from technical repeats from numbers indicated under each category, from 3 biological repeats.
14.4379	6.17186	21.6821	10.0982
0.474684	20.3115	17.2857	26.0686
7.47765	13.9631	26.8081	15.9325
4.79036	9.14628	23.5048	21.1081
7.64367	14.0005	12.0654
3.40083	24.833	15.5364
9.79379	17.4307	16.5268
	7.57964
	6.89162
	9.15404
	12.8138
	2.99753

## Sheet: Figure 7D
Myotube	Immature	Transitional	Mature			Myotube	Immature	Transitional	Mature
24.1419	18.4234	25.9086	20.2361		Mean	26.3894	1164.9	22.1533	2923.32
14.8131	18.446	12.1712	23228.5		SD	17.4482	4573.57	9.33115	8204.54
23.1888	32.9167	26.6546	32.4124
13.358	14.4764	19.0847	11.9871		Data from technical repeats from numbers indicated under each category, from 3 biological repeats.
35.3962	20.9977	34.336	9.18341
74.669	19.0775	23.6894	21.4814
31.2677	20.6075	26.3917	34.3403
21.9086	24.8448	37.9012	28.41
20.242	12.7194	7.94612
14.9923	15.6196	15.3471
16.3058	35.3436	14.2555
	38.9015
	15.7589
	23.1203
	11.3278
	18315.8

## Sheet: Figure S7B
Morph	Contraction			Myotube	Immature	Transitional	Mature
Mature	Yes		Contraction	0	0.206897	0.682927	0.797101
Mature	Yes		No contraction	1	0.793103	0.317073	0.202899
Transitional	Yes
Mature	Yes		Data from technical repeats from numbers indicated under each category, from 3 biological repeats.
Mature	Yes
Mature	Yes
Mature	Yes
Mature	Yes
Mature	No
Mature	Yes
Mature	Yes
Mature	Yes
Mature	No
Mature	Yes
Mature	Yes
Immature	No
Immature	Yes
Immature	No
Transitional	Yes
Immature	No
Immature	Yes
Immature	No
Transitional	Yes
Transitional	No
Immature	No
Immature	No
Immature	No
Mature	Yes
Immature	No
Immature	No
Mature	Yes
Transitional	No
Immature	No
Mature	Yes
Transitional	No
Mature	No
Transitional	Yes
Mature	Yes
Immature	No
Mature	No
Mature	Yes
Immature	Yes
Immature	No
Mature	Yes
Immature	No
Mature	Yes
Mature	Yes
Mature	Yes
Mature	Yes
Transitional	No
Transitional	Yes
Transitional	No
Transitional	Yes
Mature	Yes
Mature	Yes
Mature	Yes
Mature	Yes
Immature	No
Transitional	Yes
Transitional	Yes
Transitional	No
Immature	Yes
Mature	No
Immature	No
Mature	No
Mature	No
Transitional	No
Transitional	No
Transitional	Yes
Mature	No
Transitional	Yes
Transitional	No
Mature	Yes
Transitional	Yes
Transitional	Yes
Mature	Yes
Immature	Yes
Transitional	No
Transitional	No
Immature	No
Immature	No
Mature	Yes
Immature	No
Transitional	Yes
Mature	Yes
Transitional	Yes
Mature	Yes
Mature	Yes
Mature	Yes
Transitional	No
Mature	No
Mature	Yes
Transitional	No
Mature	Yes
Transitional	Yes
Immature	No
Immature	No
Mature	Yes
Transitional	Yes
Mature	No
Mature	Yes
Mature	No
Immature	No
Mature	Yes
Transitional	Yes
Transitional	Yes
Mature	Yes
Mature	Yes
Mature	Yes
Mature	Yes
Mature	Yes
Mature	Yes
Transitional	Yes
Mature	No
Mature	Yes
Mature	Yes
Transitional	Yes
Transitional	Yes
Mature	No
Mature	Yes
Transitional	Yes
Mature	Yes
Transitional	Yes
Mature	Yes
Mature	Yes
Transitional	Yes
Transitional	Yes
Mature	Yes
Mature	Yes
Mature	Yes
Transitional	Yes
Immature	No
Immature	No
NO	No
Mature	Yes
Transitional	Yes
Immature	Yes
Transitional	Yes
Mature	No
Mature	Yes
Mature	Yes
