# Supplementary material for: Tension-driven multi-scale self-organisation in human iPSC-derived muscle fibers
Source: eLife. 2022 Aug 3;11:e76649. doi: 10.7554/eLife.76649 (PMC9377800; doi:10.7554/eLife.76649)
Supplement: Figure 8—source data 1. [file elife-76649-fig8-data1.xls]

## Sheet: Figure 8E
Myotube	Immature	Transitional	Mature			Myotube	Immature	Transitional	Mature
6026.8	8179.8	11196.7	9433.38		Mean	6287.7	7401.49	13232	20332.7
5507.39	9901.16	15942.1	24015.4		SD	1310.44	1901.27	3458.79	8550.21
5768.38	8788.1	11655.1	20627.5
6202.37	6036.08	14489.4	21077.4
5416.42	8788.1	13325.3	24944.8		Data from technical repeats from numbers indicated under each category, from 2 biological repeats.
8242.18	8280.83	16349.9	18736.1
8628.77	5628.1	17625.9	24588.3
6919.48	5519.04	9093.05	19401.3
7440.56	7444.43	11275.3	21388.6
6749.83	5891.59	10631.3	7395.32
6077.5	7202.15	20572.6	8000.75
4786.54	5876.62	15812.3	6160.93
3973.86	5930.64	16509.7	10940.8
	6187.4	9841.02	10935
	5300.14	10935.5	27585.4
	4897.46	14984.2	27489.5
	10553.3	11908.3	26762.4
	9260.91	16311.8	32786.7
	10962.3	15044.2	33963
		12465.4	33258.5
		14555.9	20389.4
		17745.1	17439.5
		9942.91
		12459
		13229.4
		14785.7
		5151.85
		6658.18

## Sheet: Figure 8F
Myotube	Immature	Transitional	Mature			Myotube	Immature	Transitional	Mature
5194.59	7181.38	6983.36	11171.8		Mean	4746.21	6028.77	9177	14391.5
3140.99	7873.67	10327.2	9666.01		SD	1434.81	1690.15	1993.27	4431.4
5216.44	8216.9	10977.4	11342
4383.22	4114.98	10924.4	7733.83
5289.15	8216.9	8312.35	13188.9		Data from technical repeats from numbers indicated under each category, from 2 biological repeats.
5405.69	7401.76	9945.67	15756.4
7769.07	4069.72	7469.35	8949.87
6048.54	4596.88	6235.95	9271.85
4824.61	6409.25	7384.97	10919.3
3474.08	4656.07	6951	13694.1
4785.73	5822.27	9459.08	17909.7
4280.2	5379.18	11911.2	15914.3
1888.42	6132.8	8946.06	20388.3
	4726.83	9926.32	20379.7
	3317.95	8858.64	19027.3
	3605.76	7648.38	17919.8
	6175.24	8166.77	24405.3
	7783.73	8957.94	14745.9
	6641.21	9131.93	12006.8
	3993.66	9260.57	13087.4
	7896.9	8430.75	18178.3
	8419.92	9673.84	10956.1
		6903.02
		12036.4
		8583.17
		7610.06
		10110.4
		15829.7

## Sheet: Figure 8G
Myotube	Immature	Transitional	Mature			Myotube	Immature	Transitional	Mature
6970.67	11703.3	9782.45	7975.27		Mean	7848.39	10228	15395	19320
3657.59	13377.2	18307.5	10074.2		SD	3156.93	4188.76	5681.33	7957.47
7616.62	16702.8	16123.5	10899.7
9489.42	7141	20000.8	6441.45
6201.05	16702.8	14650	21450.5		Data from technical repeats from numbers indicated under each category, from 2 biological repeats.
8822.46	11369.1	15489.5	20554
14309.3	5805.59	7721.69	7542.92
11864.8	5585.73	6446.92	10594.2
8727.63	6645.61	5624.52	12771.8
10211.6	7487.83	4981.94	19724
5397.12	10568	21976.6	33979.8
4907.83	9163.14	25551.8	20606.5
3852.96	8118.68	21702	24563.6
	6876.37	17439.1	24371.5
	8941.09	16880.8	18079.4
	6852.09	14908.6	28716.4
	9386.96	14884	25753.8
	10874.1	15748	23546.2
	11095.9	19610.8	26881.5
	4229.26	15963.6	30993.4
	19845.8	19024.3	18672.8
	16543.5	19460.4	20846.8
		10412.1
		21079
		7571.59
		8779.57
		18050.6
		22887.8
